# Supplementary material for: Feeding injury of major lepidopteran soybean pests in South America
Source: PLoS One. 2022 Dec 15;17(12):e0271084. doi: 10.1371/journal.pone.0271084 (PMC9754201; doi:10.1371/journal.pone.0271084)
Supplement: S1 File — (ZIP) [file pone.0271084.s001.zip]

Archive with 5 entries (5 files):
- Damage in Pods.xlsx
- Number of Pupae.xlsx
- Pupal Weight.xlsx
- Survival.xlsx
- Total Area Consumed - Vegetative.xlsx
