# Supplementary material for: Feeding injury of major lepidopteran soybean pests in South America
Source: PLoS One. 2022 Dec 15;17(12):e0271084. doi: 10.1371/journal.pone.0271084 (PMC9754201; doi:10.1371/journal.pone.0271084)
Supplement: S1 File — (ZIP) [file pone.0271084.s001.zip › Damage in Pods.xlsx]

## Sheet: Sheet1
Estadio	Especie	Larva	Variedad	Rep	# Vainas Atacadas	# Vainas Sanas	# Vainas Totales
L4 a L7	A. gemmatalis	L1	IPRO	13	0	38	38
L1 a L3	A. gemmatalis	L1	IPRO	6	0	75	75
L1 a L3	A. gemmatalis	L1	IPRO	5	0	74	74
L1 a L3	A. gemmatalis	L1	IPRO	8	0	33	33
L1 a L3	A. gemmatalis	L1	IPRO	7	0	79	79
L1 a L3	A. gemmatalis	L1	IPRO	10	0	49	49
L1 a L3	A. gemmatalis	L1	IPRO	9	0	58	58
L1 a L3	A. gemmatalis	L1	IPRO	11	0	46	46
L4 a L7	A. gemmatalis	L1	IPRO	12	0	71	71
L1 a L3	A. gemmatalis	L1	IPRO	1	0	52	52
L4 a L7	A. gemmatalis	L1	IPRO	14	0	52	52
L4 a L7	A. gemmatalis	L1	IPRO	1	0	16	16
L1 a L3	A. gemmatalis	L1	IPRO	14	0	45	45
L4 a L7	A. gemmatalis	L1	IPRO	11	0	57	57
L4 a L7	A. gemmatalis	L1	IPRO	10	0	35	35
L1 a L3	A. gemmatalis	L1	IPRO	3	0	48	48
L1 a L3	A. gemmatalis	L1	IPRO	2	0	62	62
L1 a L3	A. gemmatalis	L1	IPRO	4	0	35	35
L4 a L7	A. gemmatalis	L1	IPRO	9	0	62	62
L4 a L7	A. gemmatalis	L1	IPRO	2	0	61	61
L4 a L7	A. gemmatalis	L1	IPRO	4	0	77	77
L4 a L7	A. gemmatalis	L1	IPRO	6	0	37	37
L1 a L3	A. gemmatalis	L1	IPRO	15	0	61	61
L4 a L7	A. gemmatalis	L1	IPRO	3	0	51	51
L4 a L7	A. gemmatalis	L1	IPRO	7	0	28	28
L4 a L7	A. gemmatalis	L1	IPRO	15	0	43	43
L1 a L3	A. gemmatalis	L1	IPRO	12	0	58	58
L1 a L3	A. gemmatalis	L1	IPRO	13	0	39	39
L4 a L7	A. gemmatalis	L1	IPRO	8	0	81	81
L4 a L7	A. gemmatalis	L1	IPRO	5	0	42	42
L4 a L7	A. gemmatalis	L1	RR	7	1	7	8
L4 a L7	A. gemmatalis	L1	RR	8	1	20	21
L1 a L3	A. gemmatalis	L1	RR	6	1	45	46
L1 a L3	A. gemmatalis	L1	RR	14	1	38	39
L1 a L3	A. gemmatalis	L1	RR	3	0	45	45
L1 a L3	A. gemmatalis	L1	RR	2	0	42	42
L1 a L3	A. gemmatalis	L1	RR	10	0	18	18
L1 a L3	A. gemmatalis	L1	RR	12	1	54	55
L1 a L3	A. gemmatalis	L1	RR	8	0	36	36
L4 a L7	A. gemmatalis	L1	RR	2	0	16	16
L4 a L7	A. gemmatalis	L1	RR	1	1	24	25
L4 a L7	A. gemmatalis	L1	RR	11	0	22	22
L4 a L7	A. gemmatalis	L1	RR	6	1	26	27
L1 a L3	A. gemmatalis	L1	RR	7	1	34	35
L1 a L3	A. gemmatalis	L1	RR	9	0	59	59
L4 a L7	A. gemmatalis	L1	RR	13	0	2	2
L1 a L3	A. gemmatalis	L1	RR	15	0	41	41
L4 a L7	A. gemmatalis	L1	RR	14	1	20	21
L4 a L7	A. gemmatalis	L1	RR	9	1	21	22
L4 a L7	A. gemmatalis	L1	RR	5	1	12	13
L4 a L7	A. gemmatalis	L1	RR	15	0	12	12
L4 a L7	A. gemmatalis	L1	RR	12	1	21	22
L1 a L3	A. gemmatalis	L1	RR	1	0	52	52
L1 a L3	A. gemmatalis	L1	RR	5	1	48	49
L4 a L7	A. gemmatalis	L1	RR	10	1	14	15
L1 a L3	A. gemmatalis	L1	RR	13	0	31	31
L4 a L7	A. gemmatalis	L1	RR	4	0	1	1
L4 a L7	A. gemmatalis	L1	RR	3	1	6	7
L1 a L3	A. gemmatalis	L1	RR	11	0	38	38
L1 a L3	A. gemmatalis	L1	RR	4	0	65	65
L4 a L7	A. gemmatalis	L3	IPRO	6	0	34	34
L4 a L7	A. gemmatalis	L3	IPRO	5	0	50	50
L4 a L7	A. gemmatalis	L3	IPRO	8	0	63	63
L4 a L7	A. gemmatalis	L3	IPRO	3	0	48	48
L4 a L7	A. gemmatalis	L3	IPRO	7	0	43	43
L1 a L3	A. gemmatalis	L3	IPRO	7	0	41	41
L1 a L3	A. gemmatalis	L3	IPRO	9	0	53	53
L1 a L3	A. gemmatalis	L3	IPRO	15	0	39	39
L1 a L3	A. gemmatalis	L3	IPRO	3	0	55	55
L4 a L7	A. gemmatalis	L3	IPRO	2	0	52	52
L4 a L7	A. gemmatalis	L3	IPRO	14	0	52	52
L4 a L7	A. gemmatalis	L3	IPRO	13	0	38	38
L4 a L7	A. gemmatalis	L3	IPRO	12	0	31	31
L4 a L7	A. gemmatalis	L3	IPRO	15	0	29	29
L4 a L7	A. gemmatalis	L3	IPRO	9	0	39	39
L4 a L7	A. gemmatalis	L3	IPRO	1	0	22	22
L4 a L7	A. gemmatalis	L3	IPRO	4	0	69	69
L4 a L7	A. gemmatalis	L3	IPRO	11	0	48	48
L4 a L7	A. gemmatalis	L3	IPRO	10	0	47	47
L1 a L3	A. gemmatalis	L3	IPRO	13	0	65	65
L1 a L3	A. gemmatalis	L3	IPRO	14	0	63	63
L1 a L3	A. gemmatalis	L3	IPRO	1	0	52	52
L1 a L3	A. gemmatalis	L3	IPRO	6	0	54	54
L1 a L3	A. gemmatalis	L3	IPRO	8	0	23	23
L1 a L3	A. gemmatalis	L3	IPRO	4	0	67	67
L1 a L3	A. gemmatalis	L3	IPRO	5	0	45	45
L1 a L3	A. gemmatalis	L3	IPRO	11	0	46	46
L1 a L3	A. gemmatalis	L3	IPRO	12	0	67	67
L1 a L3	A. gemmatalis	L3	IPRO	10	0	50	50
L1 a L3	A. gemmatalis	L3	IPRO	2	0	50	50
L4 a L7	A. gemmatalis	L3	RR	8	0	26	26
L1 a L3	A. gemmatalis	L3	RR	12	0	42	42
L1 a L3	A. gemmatalis	L3	RR	3	1	51	52
L4 a L7	A. gemmatalis	L3	RR	2	0	32	32
L1 a L3	A. gemmatalis	L3	RR	15	0	25	25
L1 a L3	A. gemmatalis	L3	RR	14	0	25	25
L4 a L7	A. gemmatalis	L3	RR	13	0	27	27
L4 a L7	A. gemmatalis	L3	RR	9	0	24	24
L4 a L7	A. gemmatalis	L3	RR	5	0	44	44
L1 a L3	A. gemmatalis	L3	RR	11	0	50	50
L4 a L7	A. gemmatalis	L3	RR	11	0	25	25
L4 a L7	A. gemmatalis	L3	RR	12	0	30	30
L1 a L3	A. gemmatalis	L3	RR	6	0	39	39
L1 a L3	A. gemmatalis	L3	RR	10	0	38	38
L4 a L7	A. gemmatalis	L3	RR	15	0	24	24
L4 a L7	A. gemmatalis	L3	RR	10	1	32	33
L4 a L7	A. gemmatalis	L3	RR	6	2	39	41
L4 a L7	A. gemmatalis	L3	RR	3	1	49	50
L4 a L7	A. gemmatalis	L3	RR	4	0	46	46
L4 a L7	A. gemmatalis	L3	RR	14	1	28	29
L1 a L3	A. gemmatalis	L3	RR	2	0	24	24
L4 a L7	A. gemmatalis	L3	RR	7	0	31	31
L1 a L3	A. gemmatalis	L3	RR	4	0	31	31
L4 a L7	A. gemmatalis	L3	RR	1	0	22	22
L1 a L3	A. gemmatalis	L3	RR	5	0	35	35
L1 a L3	A. gemmatalis	L3	RR	1	0	54	54
L1 a L3	A. gemmatalis	L3	RR	7	2	23	25
L1 a L3	A. gemmatalis	L3	RR	9	0	70	70
L1 a L3	A. gemmatalis	L3	RR	13	1	29	30
L1 a L3	A. gemmatalis	L3	RR	8	0	29	29
L4 a L7	C. includens	L1	IPRO	15	0	43	43
L1 a L3	C. includens	L1	IPRO	15	0	45	45
L1 a L3	C. includens	L1	IPRO	9	0	39	39
L4 a L7	C. includens	L1	IPRO	4	0	38	38
L1 a L3	C. includens	L1	IPRO	10	0	50	50
L4 a L7	C. includens	L1	IPRO	12	0	47	47
L4 a L7	C. includens	L1	IPRO	13	0	54	54
L4 a L7	C. includens	L1	IPRO	14	0	56	56
L4 a L7	C. includens	L1	IPRO	3	0	59	59
L4 a L7	C. includens	L1	IPRO	8	0	48	48
L4 a L7	C. includens	L1	IPRO	10	0	43	43
L4 a L7	C. includens	L1	IPRO	11	0	55	55
L4 a L7	C. includens	L1	IPRO	1	0	51	51
L4 a L7	C. includens	L1	IPRO	5	0	43	43
L4 a L7	C. includens	L1	IPRO	6	0	31	31
L4 a L7	C. includens	L1	IPRO	2	0	50	50
L4 a L7	C. includens	L1	IPRO	7	0	41	41
L1 a L3	C. includens	L1	IPRO	11	0	53	53
L1 a L3	C. includens	L1	IPRO	13	0	53	53
L4 a L7	C. includens	L1	IPRO	9	0	41	41
L1 a L3	C. includens	L1	IPRO	8	0	46	46
L1 a L3	C. includens	L1	IPRO	3	0	64	64
L1 a L3	C. includens	L1	IPRO	7	0	42	42
L1 a L3	C. includens	L1	IPRO	4	0	45	45
L1 a L3	C. includens	L1	IPRO	1	0	72	72
L1 a L3	C. includens	L1	IPRO	6	0	28	28
L1 a L3	C. includens	L1	IPRO	5	0	46	46
L1 a L3	C. includens	L1	IPRO	14	0	66	66
L1 a L3	C. includens	L1	IPRO	2	0	67	67
L1 a L3	C. includens	L1	IPRO	12	0	46	46
L1 a L3	C. includens	L1	RR	2	0	35	35
L1 a L3	C. includens	L1	RR	4	0	47	47
L4 a L7	C. includens	L1	RR	9	0	16	16
L4 a L7	C. includens	L1	RR	5	0	19	19
L4 a L7	C. includens	L1	RR	1	0	8	8
L1 a L3	C. includens	L1	RR	5	0	42	42
L1 a L3	C. includens	L1	RR	14	0	34	34
L4 a L7	C. includens	L1	RR	14	0	15	15
L1 a L3	C. includens	L1	RR	6	0	57	57
L1 a L3	C. includens	L1	RR	7	0	40	40
L1 a L3	C. includens	L1	RR	10	0	45	45
L1 a L3	C. includens	L1	RR	8	0	53	53
L1 a L3	C. includens	L1	RR	9	0	44	44
L1 a L3	C. includens	L1	RR	11	0	71	71
L4 a L7	C. includens	L1	RR	13	0	12	12
L1 a L3	C. includens	L1	RR	1	0	47	47
L4 a L7	C. includens	L1	RR	7	0	17	17
L1 a L3	C. includens	L1	RR	15	0	24	24
L4 a L7	C. includens	L1	RR	11	0	15	15
L1 a L3	C. includens	L1	RR	13	0	47	47
L4 a L7	C. includens	L1	RR	4	0	21	21
L1 a L3	C. includens	L1	RR	3	0	38	38
L4 a L7	C. includens	L1	RR	3	0	14	14
L4 a L7	C. includens	L1	RR	10	0	9	9
L4 a L7	C. includens	L1	RR	12	0	20	20
L4 a L7	C. includens	L1	RR	2	0	23	23
L1 a L3	C. includens	L1	RR	12	0	62	62
L4 a L7	C. includens	L1	RR	6	0	16	16
L4 a L7	C. includens	L1	RR	15	0	12	12
L4 a L7	C. includens	L1	RR	8	0	13	13
L4 a L7	C. includens	L3	IPRO	8	0	37	37
L1 a L3	C. includens	L3	IPRO	10	0	48	48
L1 a L3	C. includens	L3	IPRO	9	0	49	49
L4 a L7	C. includens	L3	IPRO	9	0	47	47
L4 a L7	C. includens	L3	IPRO	12	0	50	50
L4 a L7	C. includens	L3	IPRO	15	0	50	50
L4 a L7	C. includens	L3	IPRO	10	0	52	52
L4 a L7	C. includens	L3	IPRO	7	0	35	35
L1 a L3	C. includens	L3	IPRO	8	0	34	34
L1 a L3	C. includens	L3	IPRO	7	0	33	33
L1 a L3	C. includens	L3	IPRO	5	0	69	69
L1 a L3	C. includens	L3	IPRO	15	0	50	50
L4 a L7	C. includens	L3	IPRO	6	0	51	51
L4 a L7	C. includens	L3	IPRO	5	0	65	65
L4 a L7	C. includens	L3	IPRO	4	0	63	63
L4 a L7	C. includens	L3	IPRO	1	0	42	42
L1 a L3	C. includens	L3	IPRO	11	0	50	50
L1 a L3	C. includens	L3	IPRO	2	0	55	55
L1 a L3	C. includens	L3	IPRO	4	0	65	65
L4 a L7	C. includens	L3	IPRO	2	0	50	50
L1 a L3	C. includens	L3	IPRO	12	0	49	49
L4 a L7	C. includens	L3	IPRO	11	0	52	52
L1 a L3	C. includens	L3	IPRO	13	0	59	59
L4 a L7	C. includens	L3	IPRO	3	0	51	51
L1 a L3	C. includens	L3	IPRO	3	0	55	55
L1 a L3	C. includens	L3	IPRO	6	0	51	51
L1 a L3	C. includens	L3	IPRO	14	0	69	69
L4 a L7	C. includens	L3	IPRO	14	0	66	66
L4 a L7	C. includens	L3	IPRO	13	0	56	56
L1 a L3	C. includens	L3	IPRO	1	0	53	53
L4 a L7	C. includens	L3	RR	8	0	15	15
L4 a L7	C. includens	L3	RR	15	0	8	8
L4 a L7	C. includens	L3	RR	13	0	8	8
L1 a L3	C. includens	L3	RR	5	0	36	36
L1 a L3	C. includens	L3	RR	15	0	41	41
L1 a L3	C. includens	L3	RR	14	0	31	31
L1 a L3	C. includens	L3	RR	7	0	24	24
L4 a L7	C. includens	L3	RR	4	0	12	12
L4 a L7	C. includens	L3	RR	14	0	19	19
L1 a L3	C. includens	L3	RR	3	0	29	29
L4 a L7	C. includens	L3	RR	11	0	23	23
L1 a L3	C. includens	L3	RR	8	0	35	35
L1 a L3	C. includens	L3	RR	2	0	37	37
L4 a L7	C. includens	L3	RR	7	0	26	26
L4 a L7	C. includens	L3	RR	12	0	12	12
L1 a L3	C. includens	L3	RR	9	0	25	25
L1 a L3	C. includens	L3	RR	13	0	87	87
L1 a L3	C. includens	L3	RR	12	0	30	30
L1 a L3	C. includens	L3	RR	11	0	24	24
L1 a L3	C. includens	L3	RR	6	0	35	35
L1 a L3	C. includens	L3	RR	4	0	41	41
L1 a L3	C. includens	L3	RR	1	0	38	38
L4 a L7	C. includens	L3	RR	5	0	26	26
L4 a L7	C. includens	L3	RR	6	0	26	26
L4 a L7	C. includens	L3	RR	3	0	11	11
L1 a L3	C. includens	L3	RR	10	0	27	27
L4 a L7	C. includens	L3	RR	9	0	29	29
L4 a L7	C. includens	L3	RR	10	0	30	30
L4 a L7	C. includens	L3	RR	1	0	9	9
L4 a L7	C. includens	L3	RR	2	0	16	16
L4 a L7	H. armigera	L1	IPRO	12	0	55	55
L4 a L7	H. armigera	L1	IPRO	7	0	47	47
L1 a L3	H. armigera	L1	IPRO	4	0	61	61
L1 a L3	H. armigera	L1	IPRO	5	0	56	56
L1 a L3	H. armigera	L1	IPRO	6	0	52	52
L4 a L7	H. armigera	L1	IPRO	13	0	72	72
L4 a L7	H. armigera	L1	IPRO	5	0	56	56
L4 a L7	H. armigera	L1	IPRO	3	0	68	68
L4 a L7	H. armigera	L1	IPRO	6	0	50	50
L4 a L7	H. armigera	L1	IPRO	1	0	47	47
L4 a L7	H. armigera	L1	IPRO	4	0	60	60
L1 a L3	H. armigera	L1	IPRO	7	0	48	48
L1 a L3	H. armigera	L1	IPRO	2	0	44	44
L1 a L3	H. armigera	L1	IPRO	3	0	65	65
L1 a L3	H. armigera	L1	IPRO	12	0	56	56
L1 a L3	H. armigera	L1	IPRO	13	0	73	73
L1 a L3	H. armigera	L1	IPRO	14	0	50	50
L1 a L3	H. armigera	L1	IPRO	15	0	43	43
L1 a L3	H. armigera	L1	IPRO	8	0	30	30
L1 a L3	H. armigera	L1	IPRO	9	0	55	55
L1 a L3	H. armigera	L1	IPRO	10	0	47	47
L1 a L3	H. armigera	L1	IPRO	11	0	63	63
L4 a L7	H. armigera	L1	IPRO	8	0	31	31
L4 a L7	H. armigera	L1	IPRO	9	0	42	42
L4 a L7	H. armigera	L1	IPRO	10	0	48	48
L1 a L3	H. armigera	L1	IPRO	1	0	47	47
L4 a L7	H. armigera	L1	IPRO	15	0	41	41
L4 a L7	H. armigera	L1	IPRO	14	0	37	37
L4 a L7	H. armigera	L1	IPRO	11	0	62	62
L4 a L7	H. armigera	L1	IPRO	2	0	47	47
L4 a L7	H. armigera	L1	RR	3	29	0	29
L4 a L7	H. armigera	L1	RR	14	5	0	5
L4 a L7	H. armigera	L1	RR	15	3	0	3
L4 a L7	H. armigera	L1	RR	6	0	0	0
L4 a L7	H. armigera	L1	RR	13	2	0	2
L4 a L7	H. armigera	L1	RR	12	3	2	5
L1 a L3	H. armigera	L1	RR	8	6	42	48
L1 a L3	H. armigera	L1	RR	5	1	40	41
L1 a L3	H. armigera	L1	RR	15	2	43	45
L1 a L3	H. armigera	L1	RR	6	0	36	36
L1 a L3	H. armigera	L1	RR	9	0	42	42
L1 a L3	H. armigera	L1	RR	11	0	43	43
L4 a L7	H. armigera	L1	RR	9	16	0	16
L4 a L7	H. armigera	L1	RR	11	0	0	0
L1 a L3	H. armigera	L1	RR	4	1	35	36
L1 a L3	H. armigera	L1	RR	12	2	44	46
L1 a L3	H. armigera	L1	RR	13	0	30	30
L4 a L7	H. armigera	L1	RR	2	4	0	4
L4 a L7	H. armigera	L1	RR	1	3	0	3
L1 a L3	H. armigera	L1	RR	7	1	30	31
L4 a L7	H. armigera	L1	RR	7	0	0	0
L1 a L3	H. armigera	L1	RR	1	1	49	50
L1 a L3	H. armigera	L1	RR	2	5	37	42
L4 a L7	H. armigera	L1	RR	5	11	0	11
L4 a L7	H. armigera	L1	RR	4	2	0	2
L1 a L3	H. armigera	L1	RR	10	1	35	36
L1 a L3	H. armigera	L1	RR	3	0	48	48
L4 a L7	H. armigera	L1	RR	10	8	0	8
L4 a L7	H. armigera	L1	RR	8	2	0	2
L1 a L3	H. armigera	L1	RR	14	0	28	28
L4 a L7	H. armigera	L3	IPRO	2	0	50	50
L4 a L7	H. armigera	L3	IPRO	4	0	42	42
L4 a L7	H. armigera	L3	IPRO	10	0	55	55
L4 a L7	H. armigera	L3	IPRO	12	0	53	53
L4 a L7	H. armigera	L3	IPRO	3	0	37	37
L4 a L7	H. armigera	L3	IPRO	6	0	52	52
L4 a L7	H. armigera	L3	IPRO	7	0	54	54
L4 a L7	H. armigera	L3	IPRO	5	0	44	44
L4 a L7	H. armigera	L3	IPRO	1	0	47	47
L1 a L3	H. armigera	L3	IPRO	13	0	41	41
L4 a L7	H. armigera	L3	IPRO	9	0	41	41
L4 a L7	H. armigera	L3	IPRO	8	0	47	47
L4 a L7	H. armigera	L3	IPRO	15	0	59	59
L1 a L3	H. armigera	L3	IPRO	9	0	38	38
L1 a L3	H. armigera	L3	IPRO	8	0	49	49
L4 a L7	H. armigera	L3	IPRO	11	0	57	57
L4 a L7	H. armigera	L3	IPRO	13	0	39	39
L4 a L7	H. armigera	L3	IPRO	14	0	49	49
L1 a L3	H. armigera	L3	IPRO	7	0	56	56
L1 a L3	H. armigera	L3	IPRO	3	0	35	35
L1 a L3	H. armigera	L3	IPRO	2	0	51	51
L1 a L3	H. armigera	L3	IPRO	1	0	46	46
L1 a L3	H. armigera	L3	IPRO	6	0	54	54
L1 a L3	H. armigera	L3	IPRO	5	0	51	51
L1 a L3	H. armigera	L3	IPRO	4	0	40	40
L1 a L3	H. armigera	L3	IPRO	12	0	46	46
L1 a L3	H. armigera	L3	IPRO	11	0	54	54
L1 a L3	H. armigera	L3	IPRO	10	0	52	52
L1 a L3	H. armigera	L3	IPRO	14	0	46	46
L1 a L3	H. armigera	L3	IPRO	15	0	60	60
L1 a L3	H. armigera	L3	RR	2	1	22	23
L1 a L3	H. armigera	L3	RR	10	0	19	19
L1 a L3	H. armigera	L3	RR	4	1	9	10
L1 a L3	H. armigera	L3	RR	15	5	27	32
L4 a L7	H. armigera	L3	RR	15	0	0	0
L4 a L7	H. armigera	L3	RR	11	0	12	12
L1 a L3	H. armigera	L3	RR	8	2	7	9
L4 a L7	H. armigera	L3	RR	14	6	0	6
L4 a L7	H. armigera	L3	RR	10	7	6	13
L4 a L7	H. armigera	L3	RR	7	0	0	0
L1 a L3	H. armigera	L3	RR	11	0	18	18
L4 a L7	H. armigera	L3	RR	5	0	13	13
L4 a L7	H. armigera	L3	RR	9	8	2	10
L1 a L3	H. armigera	L3	RR	7	3	23	26
L1 a L3	H. armigera	L3	RR	13	0	19	19
L4 a L7	H. armigera	L3	RR	8	0	10	10
L1 a L3	H. armigera	L3	RR	3	3	32	35
L1 a L3	H. armigera	L3	RR	5	5	20	25
L1 a L3	H. armigera	L3	RR	6	2	26	28
L4 a L7	H. armigera	L3	RR	6	0	13	13
L1 a L3	H. armigera	L3	RR	12	0	22	22
L4 a L7	H. armigera	L3	RR	1	1	4	5
L1 a L3	H. armigera	L3	RR	9	3	15	18
L1 a L3	H. armigera	L3	RR	14	4	26	30
L1 a L3	H. armigera	L3	RR	1	1	23	24
L4 a L7	H. armigera	L3	RR	13	3	12	15
L4 a L7	H. armigera	L3	RR	3	9	0	9
L4 a L7	H. armigera	L3	RR	2	2	2	4
L4 a L7	H. armigera	L3	RR	12	2	12	14
L4 a L7	H. armigera	L3	RR	4	0	0	0
L4 a L7	S. cosmioides	L1	IPRO	13	15	3	18
L4 a L7	S. cosmioides	L1	IPRO	12	15	1	16
L4 a L7	S. cosmioides	L1	IPRO	7	7	6	13
L4 a L7	S. cosmioides	L1	IPRO	14	16	0	16
L1 a L3	S. cosmioides	L1	IPRO	4	2	37	39
L1 a L3	S. cosmioides	L1	IPRO	6	0	48	48
L1 a L3	S. cosmioides	L1	IPRO	3	0	48	48
L1 a L3	S. cosmioides	L1	IPRO	2	0	27	27
L1 a L3	S. cosmioides	L1	IPRO	1	0	51	51
L4 a L7	S. cosmioides	L1	IPRO	6	14	1	15
L1 a L3	S. cosmioides	L1	IPRO	14	0	54	54
L1 a L3	S. cosmioides	L1	IPRO	15	0	38	38
L1 a L3	S. cosmioides	L1	IPRO	13	0	34	34
L1 a L3	S. cosmioides	L1	IPRO	12	0	51	51
L1 a L3	S. cosmioides	L1	IPRO	5	0	41	41
L4 a L7	S. cosmioides	L1	IPRO	2	6	9	15
L4 a L7	S. cosmioides	L1	IPRO	11	10	1	11
L4 a L7	S. cosmioides	L1	IPRO	5	14	3	17
L1 a L3	S. cosmioides	L1	IPRO	11	0	33	33
L1 a L3	S. cosmioides	L1	IPRO	8	1	45	46
L4 a L7	S. cosmioides	L1	IPRO	15	5	0	5
L4 a L7	S. cosmioides	L1	IPRO	4	11	19	30
L4 a L7	S. cosmioides	L1	IPRO	9	11	5	16
L1 a L3	S. cosmioides	L1	IPRO	7	0	44	44
L4 a L7	S. cosmioides	L1	IPRO	8	3	0	3
L4 a L7	S. cosmioides	L1	IPRO	3	12	8	20
L1 a L3	S. cosmioides	L1	IPRO	9	0	48	48
L1 a L3	S. cosmioides	L1	IPRO	10	2	35	37
L4 a L7	S. cosmioides	L1	IPRO	1	23	7	30
L4 a L7	S. cosmioides	L1	IPRO	10	12	18	30
L4 a L7	S. cosmioides	L1	RR	1	4	0	4
L4 a L7	S. cosmioides	L1	RR	2	8	1	9
L4 a L7	S. cosmioides	L1	RR	15	14	4	18
L1 a L3	S. cosmioides	L1	RR	3	2	23	25
L1 a L3	S. cosmioides	L1	RR	8	5	28	33
L1 a L3	S. cosmioides	L1	RR	10	0	49	49
L4 a L7	S. cosmioides	L1	RR	9	14	8	22
L4 a L7	S. cosmioides	L1	RR	14	1	0	1
L1 a L3	S. cosmioides	L1	RR	7	2	32	34
L4 a L7	S. cosmioides	L1	RR	11	5	1	6
L4 a L7	S. cosmioides	L1	RR	5	9	2	11
L1 a L3	S. cosmioides	L1	RR	11	0	37	37
L1 a L3	S. cosmioides	L1	RR	14	2	21	23
L4 a L7	S. cosmioides	L1	RR	10	7	2	9
L4 a L7	S. cosmioides	L1	RR	12	9	8	17
L1 a L3	S. cosmioides	L1	RR	5	2	30	32
L4 a L7	S. cosmioides	L1	RR	7	1	0	1
L4 a L7	S. cosmioides	L1	RR	6	2	7	9
L1 a L3	S. cosmioides	L1	RR	13	2	25	27
L1 a L3	S. cosmioides	L1	RR	1	1	33	34
L4 a L7	S. cosmioides	L1	RR	8	11	4	15
L1 a L3	S. cosmioides	L1	RR	9	0	40	40
L1 a L3	S. cosmioides	L1	RR	15	0	27	27
L1 a L3	S. cosmioides	L1	RR	6	1	33	34
L4 a L7	S. cosmioides	L1	RR	4	15	2	17
L4 a L7	S. cosmioides	L1	RR	3	1	0	1
L4 a L7	S. cosmioides	L1	RR	13	19	0	19
L1 a L3	S. cosmioides	L1	RR	12	0	27	27
L1 a L3	S. cosmioides	L1	RR	2	2	27	29
L1 a L3	S. cosmioides	L1	RR	4	3	26	29
L4 a L7	S. cosmioides	L3	IPRO	6	7	37	44
L4 a L7	S. cosmioides	L3	IPRO	4	10	16	26
L4 a L7	S. cosmioides	L3	IPRO	12	14	32	46
L4 a L7	S. cosmioides	L3	IPRO	15	4	26	30
L1 a L3	S. cosmioides	L3	IPRO	3	0	26	26
L4 a L7	S. cosmioides	L3	IPRO	1	16	14	30
L4 a L7	S. cosmioides	L3	IPRO	3	11	21	32
L4 a L7	S. cosmioides	L3	IPRO	5	8	41	49
L4 a L7	S. cosmioides	L3	IPRO	7	4	46	50
L4 a L7	S. cosmioides	L3	IPRO	10	11	31	42
L4 a L7	S. cosmioides	L3	IPRO	8	5	39	44
L4 a L7	S. cosmioides	L3	IPRO	13	13	15	28
L4 a L7	S. cosmioides	L3	IPRO	11	9	28	37
L4 a L7	S. cosmioides	L3	IPRO	14	11	20	31
L4 a L7	S. cosmioides	L3	IPRO	2	5	6	11
L4 a L7	S. cosmioides	L3	IPRO	9	10	20	30
L1 a L3	S. cosmioides	L3	IPRO	9	4	22	26
L1 a L3	S. cosmioides	L3	IPRO	6	0	18	18
L1 a L3	S. cosmioides	L3	IPRO	1	2	39	41
L1 a L3	S. cosmioides	L3	IPRO	4	2	21	23
L1 a L3	S. cosmioides	L3	IPRO	12	1	40	41
L1 a L3	S. cosmioides	L3	IPRO	15	4	32	36
L1 a L3	S. cosmioides	L3	IPRO	14	1	26	27
L1 a L3	S. cosmioides	L3	IPRO	13	0	19	19
L1 a L3	S. cosmioides	L3	IPRO	2	4	31	35
L1 a L3	S. cosmioides	L3	IPRO	8	1	25	26
L1 a L3	S. cosmioides	L3	IPRO	10	0	36	36
L1 a L3	S. cosmioides	L3	IPRO	7	1	22	23
L1 a L3	S. cosmioides	L3	IPRO	5	0	20	20
L1 a L3	S. cosmioides	L3	IPRO	11	1	28	29
L1 a L3	S. cosmioides	L3	RR	10	1	40	41
L4 a L7	S. cosmioides	L3	RR	3	5	8	13
L4 a L7	S. cosmioides	L3	RR	6	10	6	16
L4 a L7	S. cosmioides	L3	RR	13	7	2	9
L4 a L7	S. cosmioides	L3	RR	14	1	2	3
L1 a L3	S. cosmioides	L3	RR	1	2	33	35
L4 a L7	S. cosmioides	L3	RR	7	7	10	17
L4 a L7	S. cosmioides	L3	RR	12	11	4	15
L4 a L7	S. cosmioides	L3	RR	4	12	2	14
L4 a L7	S. cosmioides	L3	RR	2	11	6	17
L1 a L3	S. cosmioides	L3	RR	7	0	47	47
L1 a L3	S. cosmioides	L3	RR	3	1	22	23
L1 a L3	S. cosmioides	L3	RR	5	0	27	27
L1 a L3	S. cosmioides	L3	RR	6	0	32	32
L1 a L3	S. cosmioides	L3	RR	9	2	42	44
L4 a L7	S. cosmioides	L3	RR	11	0	0	0
L4 a L7	S. cosmioides	L3	RR	10	7	0	7
L4 a L7	S. cosmioides	L3	RR	8	8	1	9
L4 a L7	S. cosmioides	L3	RR	5	12	0	12
L1 a L3	S. cosmioides	L3	RR	4	0	45	45
L1 a L3	S. cosmioides	L3	RR	2	0	25	25
L1 a L3	S. cosmioides	L3	RR	12	1	31	32
L1 a L3	S. cosmioides	L3	RR	8	0	37	37
L1 a L3	S. cosmioides	L3	RR	13	0	23	23
L4 a L7	S. cosmioides	L3	RR	1	11	2	13
L1 a L3	S. cosmioides	L3	RR	15	1	38	39
L1 a L3	S. cosmioides	L3	RR	14	0	24	24
L1 a L3	S. cosmioides	L3	RR	11	0	31	31
L4 a L7	S. cosmioides	L3	RR	15	7	4	11
L4 a L7	S. cosmioides	L3	RR	9	5	15	20
L4 a L7	S. eridanea	L1	IPRO	5	0	5	5
L1 a L3	S. eridanea	L1	IPRO	11	1	19	20
L1 a L3	S. eridanea	L1	IPRO	9	0	12	12
L1 a L3	S. eridanea	L1	IPRO	3	1	30	31
L4 a L7	S. eridanea	L1	IPRO	15	12	16	28
L1 a L3	S. eridanea	L1	IPRO	7	0	18	18
L4 a L7	S. eridanea	L1	IPRO	6	0	12	12
L4 a L7	S. eridanea	L1	IPRO	7	0	18	18
L1 a L3	S. eridanea	L1	IPRO	12	0	22	22
L1 a L3	S. eridanea	L1	IPRO	8	0	20	20
L1 a L3	S. eridanea	L1	IPRO	13	0	24	24
L4 a L7	S. eridanea	L1	IPRO	10	1	15	16
L4 a L7	S. eridanea	L1	IPRO	9	4	0	4
L1 a L3	S. eridanea	L1	IPRO	1	0	14	14
L1 a L3	S. eridanea	L1	IPRO	14	0	18	18
L1 a L3	S. eridanea	L1	IPRO	10	0	11	11
L1 a L3	S. eridanea	L1	IPRO	5	0	16	16
L1 a L3	S. eridanea	L1	IPRO	4	0	19	19
L4 a L7	S. eridanea	L1	IPRO	14	3	11	14
L4 a L7	S. eridanea	L1	IPRO	1	0	12	12
L4 a L7	S. eridanea	L1	IPRO	2	0	6	6
L4 a L7	S. eridanea	L1	IPRO	3	0	9	9
L1 a L3	S. eridanea	L1	IPRO	2	0	18	18
L4 a L7	S. eridanea	L1	IPRO	12	2	32	34
L4 a L7	S. eridanea	L1	IPRO	13	6	10	16
L4 a L7	S. eridanea	L1	IPRO	4	1	13	14
L4 a L7	S. eridanea	L1	IPRO	8	0	20	20
L4 a L7	S. eridanea	L1	IPRO	11	5	18	23
L1 a L3	S. eridanea	L1	IPRO	6	0	6	6
L1 a L3	S. eridanea	L1	IPRO	15	0	5	5
L4 a L7	S. eridanea	L1	RR	10	6	24	30
L1 a L3	S. eridanea	L1	RR	6	0	16	16
L1 a L3	S. eridanea	L1	RR	2	0	18	18
L1 a L3	S. eridanea	L1	RR	5	0	12	12
L4 a L7	S. eridanea	L1	RR	4	4	4	8
L4 a L7	S. eridanea	L1	RR	1	1	6	7
L1 a L3	S. eridanea	L1	RR	1	0	25	25
L4 a L7	S. eridanea	L1	RR	11	1	17	18
L1 a L3	S. eridanea	L1	RR	3	0	15	15
L4 a L7	S. eridanea	L1	RR	7	3	6	9
L1 a L3	S. eridanea	L1	RR	12	0	17	17
L1 a L3	S. eridanea	L1	RR	8	0	29	29
L4 a L7	S. eridanea	L1	RR	8	2	21	23
L1 a L3	S. eridanea	L1	RR	11	0	38	38
L1 a L3	S. eridanea	L1	RR	7	0	25	25
L4 a L7	S. eridanea	L1	RR	6	3	0	3
L4 a L7	S. eridanea	L1	RR	12	3	4	7
L4 a L7	S. eridanea	L1	RR	13	4	14	18
L4 a L7	S. eridanea	L1	RR	5	3	14	17
L1 a L3	S. eridanea	L1	RR	14	0	27	27
L1 a L3	S. eridanea	L1	RR	10	0	17	17
L1 a L3	S. eridanea	L1	RR	13	0	36	36
L4 a L7	S. eridanea	L1	RR	14	0	0	0
L1 a L3	S. eridanea	L1	RR	15	0	27	27
L4 a L7	S. eridanea	L1	RR	9	4	4	8
L1 a L3	S. eridanea	L1	RR	4	0	38	38
L4 a L7	S. eridanea	L1	RR	15	2	5	7
L4 a L7	S. eridanea	L1	RR	2	1	21	22
L1 a L3	S. eridanea	L1	RR	9	0	16	16
L4 a L7	S. eridanea	L1	RR	3	5	10	15
L4 a L7	S. eridanea	L3	IPRO	9	2	47	49
L4 a L7	S. eridanea	L3	IPRO	6	3	35	38
L4 a L7	S. eridanea	L3	IPRO	4	2	28	30
L4 a L7	S. eridanea	L3	IPRO	5	3	33	36
L4 a L7	S. eridanea	L3	IPRO	2	1	35	36
L1 a L3	S. eridanea	L3	IPRO	14	0	13	13
L1 a L3	S. eridanea	L3	IPRO	11	1	15	16
L1 a L3	S. eridanea	L3	IPRO	15	1	24	25
L1 a L3	S. eridanea	L3	IPRO	3	0	24	24
L1 a L3	S. eridanea	L3	IPRO	1	0	6	6
L4 a L7	S. eridanea	L3	IPRO	10	3	32	35
L4 a L7	S. eridanea	L3	IPRO	15	3	30	33
L4 a L7	S. eridanea	L3	IPRO	14	1	48	49
L1 a L3	S. eridanea	L3	IPRO	6	0	22	22
L1 a L3	S. eridanea	L3	IPRO	7	2	23	25
L1 a L3	S. eridanea	L3	IPRO	8	0	10	10
L4 a L7	S. eridanea	L3	IPRO	3	4	32	36
L4 a L7	S. eridanea	L3	IPRO	7	3	42	45
L1 a L3	S. eridanea	L3	IPRO	5	1	15	16
L4 a L7	S. eridanea	L3	IPRO	11	3	41	44
L4 a L7	S. eridanea	L3	IPRO	1	1	18	19
L1 a L3	S. eridanea	L3	IPRO	12	3	11	14
L1 a L3	S. eridanea	L3	IPRO	9	0	20	20
L4 a L7	S. eridanea	L3	IPRO	12	1	36	37
L4 a L7	S. eridanea	L3	IPRO	13	1	43	44
L1 a L3	S. eridanea	L3	IPRO	10	4	21	25
L4 a L7	S. eridanea	L3	IPRO	8	2	44	46
L1 a L3	S. eridanea	L3	IPRO	2	0	33	33
L1 a L3	S. eridanea	L3	IPRO	13	4	24	28
L1 a L3	S. eridanea	L3	IPRO	4	0	16	16
L1 a L3	S. eridanea	L3	RR	10	0	21	21
L4 a L7	S. eridanea	L3	RR	1	0	15	15
L4 a L7	S. eridanea	L3	RR	3	0	20	20
L4 a L7	S. eridanea	L3	RR	4	0	17	17
L1 a L3	S. eridanea	L3	RR	9	0	15	15
L4 a L7	S. eridanea	L3	RR	15	3	19	22
L1 a L3	S. eridanea	L3	RR	5	0	17	17
L4 a L7	S. eridanea	L3	RR	6	0	25	25
L1 a L3	S. eridanea	L3	RR	1	0	31	31
L1 a L3	S. eridanea	L3	RR	13	0	26	26
L1 a L3	S. eridanea	L3	RR	11	0	21	21
L1 a L3	S. eridanea	L3	RR	7	0	31	31
L1 a L3	S. eridanea	L3	RR	4	0	33	33
L1 a L3	S. eridanea	L3	RR	15	0	17	17
L4 a L7	S. eridanea	L3	RR	8	2	36	38
L4 a L7	S. eridanea	L3	RR	7	0	26	26
L1 a L3	S. eridanea	L3	RR	8	1	12	13
L4 a L7	S. eridanea	L3	RR	5	0	25	25
L1 a L3	S. eridanea	L3	RR	6	0	20	20
L1 a L3	S. eridanea	L3	RR	2	0	18	18
L1 a L3	S. eridanea	L3	RR	14	0	21	21
L1 a L3	S. eridanea	L3	RR	3	0	18	18
L4 a L7	S. eridanea	L3	RR	13	4	25	29
L4 a L7	S. eridanea	L3	RR	11	0	24	24
L4 a L7	S. eridanea	L3	RR	10	5	24	29
L4 a L7	S. eridanea	L3	RR	12	3	26	29
L4 a L7	S. eridanea	L3	RR	2	0	12	12
L4 a L7	S. eridanea	L3	RR	14	1	24	25
L4 a L7	S. eridanea	L3	RR	9	4	22	26
L1 a L3	S. eridanea	L3	RR	12	0	15	15
L1 a L3	S. frugiperda	L1	IPRO	5	0	30	30
L1 a L3	S. frugiperda	L1	IPRO	4	0	9	9
L4 a L7	S. frugiperda	L1	IPRO	2	18	21	39
L1 a L3	S. frugiperda	L1	IPRO	12	0	18	18
L4 a L7	S. frugiperda	L1	IPRO	6	11	15	26
L1 a L3	S. frugiperda	L1	IPRO	7	0	31	31
L4 a L7	S. frugiperda	L1	IPRO	1	6	11	17
L4 a L7	S. frugiperda	L1	IPRO	4	16	23	39
L1 a L3	S. frugiperda	L1	IPRO	8	1	15	16
L1 a L3	S. frugiperda	L1	IPRO	15	0	12	12
L4 a L7	S. frugiperda	L1	IPRO	13	6	17	23
L1 a L3	S. frugiperda	L1	IPRO	6	1	23	24
L4 a L7	S. frugiperda	L1	IPRO	12	3	9	12
L4 a L7	S. frugiperda	L1	IPRO	9	13	19	32
L4 a L7	S. frugiperda	L1	IPRO	15	12	16	28
L4 a L7	S. frugiperda	L1	IPRO	8	12	14	26
L4 a L7	S. frugiperda	L1	IPRO	5	9	18	27
L1 a L3	S. frugiperda	L1	IPRO	3	0	18	18
L4 a L7	S. frugiperda	L1	IPRO	3	13	19	32
L4 a L7	S. frugiperda	L1	IPRO	14	11	19	30
L1 a L3	S. frugiperda	L1	IPRO	10	2	9	11
L4 a L7	S. frugiperda	L1	IPRO	7	16	12	28
L1 a L3	S. frugiperda	L1	IPRO	11	3	34	37
L1 a L3	S. frugiperda	L1	IPRO	14	0	5	5
L4 a L7	S. frugiperda	L1	IPRO	10	14	21	35
L1 a L3	S. frugiperda	L1	IPRO	1	2	14	16
L1 a L3	S. frugiperda	L1	IPRO	2	0	22	22
L1 a L3	S. frugiperda	L1	IPRO	13	2	11	13
L1 a L3	S. frugiperda	L1	IPRO	9	3	23	26
L4 a L7	S. frugiperda	L1	IPRO	11	9	17	26
L1 a L3	S. frugiperda	L1	RR	7	0	20	20
L4 a L7	S. frugiperda	L1	RR	2	1	0	1
L4 a L7	S. frugiperda	L1	RR	11	3	2	5
L4 a L7	S. frugiperda	L1	RR	5	4	0	4
L1 a L3	S. frugiperda	L1	RR	14	0	21	21
L4 a L7	S. frugiperda	L1	RR	13	3	0	3
L4 a L7	S. frugiperda	L1	RR	3	5	1	6
L4 a L7	S. frugiperda	L1	RR	6	2	0	2
L4 a L7	S. frugiperda	L1	RR	4	5	0	5
L1 a L3	S. frugiperda	L1	RR	11	0	19	19
L4 a L7	S. frugiperda	L1	RR	12	1	0	1
L1 a L3	S. frugiperda	L1	RR	9	1	18	19
L4 a L7	S. frugiperda	L1	RR	1	3	0	3
L1 a L3	S. frugiperda	L1	RR	8	0	13	13
L1 a L3	S. frugiperda	L1	RR	1	0	15	15
L4 a L7	S. frugiperda	L1	RR	15	4	1	5
L1 a L3	S. frugiperda	L1	RR	12	0	19	19
L1 a L3	S. frugiperda	L1	RR	13	0	22	22
L4 a L7	S. frugiperda	L1	RR	8	4	2	6
L4 a L7	S. frugiperda	L1	RR	14	3	1	4
L4 a L7	S. frugiperda	L1	RR	10	7	5	12
L1 a L3	S. frugiperda	L1	RR	10	1	19	20
L4 a L7	S. frugiperda	L1	RR	7	10	5	15
L1 a L3	S. frugiperda	L1	RR	15	2	20	22
L1 a L3	S. frugiperda	L1	RR	5	0	18	18
L1 a L3	S. frugiperda	L1	RR	4	0	25	25
L1 a L3	S. frugiperda	L1	RR	2	0	16	16
L4 a L7	S. frugiperda	L1	RR	9	6	1	7
L1 a L3	S. frugiperda	L1	RR	3	1	18	19
L1 a L3	S. frugiperda	L1	RR	6	0	25	25
L1 a L3	S. frugiperda	L3	IPRO	2	1	18	19
L1 a L3	S. frugiperda	L3	IPRO	6	0	29	29
L1 a L3	S. frugiperda	L3	IPRO	1	1	12	13
L4 a L7	S. frugiperda	L3	IPRO	8	12	26	38
L4 a L7	S. frugiperda	L3	IPRO	12	6	19	25
L4 a L7	S. frugiperda	L3	IPRO	10	18	12	30
L1 a L3	S. frugiperda	L3	IPRO	12	0	12	12
L1 a L3	S. frugiperda	L3	IPRO	11	0	9	9
L1 a L3	S. frugiperda	L3	IPRO	5	1	15	16
L1 a L3	S. frugiperda	L3	IPRO	10	0	13	13
L1 a L3	S. frugiperda	L3	IPRO	13	0	25	25
L4 a L7	S. frugiperda	L3	IPRO	5	12	26	38
L1 a L3	S. frugiperda	L3	IPRO	15	0	19	19
L1 a L3	S. frugiperda	L3	IPRO	14	0	31	31
L4 a L7	S. frugiperda	L3	IPRO	9	16	23	39
L4 a L7	S. frugiperda	L3	IPRO	15	13	14	27
L1 a L3	S. frugiperda	L3	IPRO	7	1	11	12
L1 a L3	S. frugiperda	L3	IPRO	3	0	12	12
L1 a L3	S. frugiperda	L3	IPRO	9	0	35	35
L4 a L7	S. frugiperda	L3	IPRO	13	12	15	27
L4 a L7	S. frugiperda	L3	IPRO	1	8	11	19
L4 a L7	S. frugiperda	L3	IPRO	14	16	12	28
L1 a L3	S. frugiperda	L3	IPRO	4	2	9	11
L4 a L7	S. frugiperda	L3	IPRO	7	13	18	31
L4 a L7	S. frugiperda	L3	IPRO	3	14	24	38
L4 a L7	S. frugiperda	L3	IPRO	2	16	20	36
L4 a L7	S. frugiperda	L3	IPRO	6	15	27	42
L4 a L7	S. frugiperda	L3	IPRO	4	9	30	39
L1 a L3	S. frugiperda	L3	IPRO	8	5	15	20
L4 a L7	S. frugiperda	L3	IPRO	11	7	18	25
L1 a L3	S. frugiperda	L3	RR	15	1	30	31
L4 a L7	S. frugiperda	L3	RR	5	4	29	33
L4 a L7	S. frugiperda	L3	RR	15	2	13	15
L1 a L3	S. frugiperda	L3	RR	4	0	32	32
L1 a L3	S. frugiperda	L3	RR	7	0	30	30
L4 a L7	S. frugiperda	L3	RR	1	1	12	13
L4 a L7	S. frugiperda	L3	RR	14	1	4	5
L1 a L3	S. frugiperda	L3	RR	2	0	25	25
L1 a L3	S. frugiperda	L3	RR	1	0	54	54
L1 a L3	S. frugiperda	L3	RR	13	0	56	56
L1 a L3	S. frugiperda	L3	RR	9	0	58	58
L1 a L3	S. frugiperda	L3	RR	8	0	43	43
L1 a L3	S. frugiperda	L3	RR	6	0	18	18
L4 a L7	S. frugiperda	L3	RR	10	5	10	15
L1 a L3	S. frugiperda	L3	RR	14	0	50	50
L4 a L7	S. frugiperda	L3	RR	6	4	12	16
L4 a L7	S. frugiperda	L3	RR	9	2	0	2
L4 a L7	S. frugiperda	L3	RR	3	3	20	23
L4 a L7	S. frugiperda	L3	RR	11	2	19	21
L1 a L3	S. frugiperda	L3	RR	10	0	35	35
L1 a L3	S. frugiperda	L3	RR	5	0	49	49
L4 a L7	S. frugiperda	L3	RR	2	3	22	25
L4 a L7	S. frugiperda	L3	RR	13	2	3	5
L4 a L7	S. frugiperda	L3	RR	12	5	9	14
L4 a L7	S. frugiperda	L3	RR	8	3	14	17
L4 a L7	S. frugiperda	L3	RR	7	4	19	23
L1 a L3	S. frugiperda	L3	RR	11	0	32	32
L1 a L3	S. frugiperda	L3	RR	3	0	29	29
L1 a L3	S. frugiperda	L3	RR	12	0	67	67
L4 a L7	S. frugiperda	L3	RR	4	3	6	9
