# Supplementary material for: Feeding injury of major lepidopteran soybean pests in South America
Source: PLoS One. 2022 Dec 15;17(12):e0271084. doi: 10.1371/journal.pone.0271084 (PMC9754201; doi:10.1371/journal.pone.0271084)
Supplement: S1 File — (ZIP) [file pone.0271084.s001.zip › Number of Pupae.xlsx]

## Sheet: Sheet1
Especie	Larva	Variedad	Rep	Pupa
A. gemmatalis	L1	IPRO	1	1
A. gemmatalis	L1	IPRO	2	0
A. gemmatalis	L1	IPRO	3	0
A. gemmatalis	L1	IPRO	4	0
A. gemmatalis	L1	IPRO	5	0
A. gemmatalis	L1	IPRO	6	0
A. gemmatalis	L1	IPRO	7	0
A. gemmatalis	L1	IPRO	8	0
A. gemmatalis	L1	IPRO	9	0
A. gemmatalis	L1	IPRO	10	0
A. gemmatalis	L1	IPRO	11	0
A. gemmatalis	L1	IPRO	12	0
A. gemmatalis	L1	IPRO	13	0
A. gemmatalis	L1	IPRO	14	0
A. gemmatalis	L1	IPRO	15	0
A. gemmatalis	L1	IPRO	16	0
A. gemmatalis	L1	IPRO	17	0
A. gemmatalis	L1	IPRO	18	0
A. gemmatalis	L1	IPRO	19	0
A. gemmatalis	L1	IPRO	20	0
A. gemmatalis	L1	IPRO	21	0
A. gemmatalis	L1	IPRO	22	0
A. gemmatalis	L1	IPRO	23	0
A. gemmatalis	L1	IPRO	24	0
A. gemmatalis	L1	IPRO	25	0
A. gemmatalis	L1	IPRO	26	0
A. gemmatalis	L1	IPRO	27	0
A. gemmatalis	L1	IPRO	28	0
A. gemmatalis	L1	IPRO	29	0
A. gemmatalis	L1	IPRO	30	0
A. gemmatalis	L1	RR	2	0
A. gemmatalis	L1	RR	8	0
A. gemmatalis	L1	RR	12	0
A. gemmatalis	L1	RR	1	1
A. gemmatalis	L1	RR	3	1
A. gemmatalis	L1	RR	4	1
A. gemmatalis	L1	RR	5	1
A. gemmatalis	L1	RR	6	1
A. gemmatalis	L1	RR	7	1
A. gemmatalis	L1	RR	9	1
A. gemmatalis	L1	RR	10	1
A. gemmatalis	L1	RR	11	1
A. gemmatalis	L1	RR	13	1
A. gemmatalis	L1	RR	14	1
A. gemmatalis	L1	RR	15	1
A. gemmatalis	L1	RR	16	1
A. gemmatalis	L1	RR	17	1
A. gemmatalis	L1	RR	18	1
A. gemmatalis	L1	RR	19	1
A. gemmatalis	L1	RR	20	1
A. gemmatalis	L1	RR	21	1
A. gemmatalis	L1	RR	22	1
A. gemmatalis	L1	RR	23	1
A. gemmatalis	L1	RR	24	1
A. gemmatalis	L1	RR	25	1
A. gemmatalis	L1	RR	26	1
A. gemmatalis	L1	RR	27	1
A. gemmatalis	L1	RR	28	1
A. gemmatalis	L1	RR	29	1
A. gemmatalis	L1	RR	30	1
A. gemmatalis	L3	IPRO	5	0
A. gemmatalis	L3	IPRO	8	0
A. gemmatalis	L3	IPRO	14	0
A. gemmatalis	L3	IPRO	17	0
A. gemmatalis	L3	IPRO	18	0
A. gemmatalis	L3	IPRO	22	0
A. gemmatalis	L3	IPRO	23	0
A. gemmatalis	L3	IPRO	28	0
A. gemmatalis	L3	IPRO	29	0
A. gemmatalis	L3	RR	1	0
A. gemmatalis	L3	RR	5	0
A. gemmatalis	L3	RR	10	0
A. gemmatalis	L3	RR	22	0
A. gemmatalis	L3	RR	26	0
A. gemmatalis	L3	RR	28	0
A. gemmatalis	L3	RR	2	1
A. gemmatalis	L3	RR	3	1
A. gemmatalis	L3	RR	4	1
A. gemmatalis	L3	RR	6	1
A. gemmatalis	L3	RR	7	1
A. gemmatalis	L3	RR	8	1
A. gemmatalis	L3	RR	9	1
A. gemmatalis	L3	RR	11	1
A. gemmatalis	L3	RR	12	1
A. gemmatalis	L3	RR	13	1
A. gemmatalis	L3	RR	14	1
A. gemmatalis	L3	RR	15	1
A. gemmatalis	L3	RR	16	1
A. gemmatalis	L3	RR	17	1
A. gemmatalis	L3	RR	18	1
A. gemmatalis	L3	RR	19	1
A. gemmatalis	L3	RR	20	1
A. gemmatalis	L3	RR	21	1
A. gemmatalis	L3	RR	23	1
A. gemmatalis	L3	RR	24	1
A. gemmatalis	L3	RR	25	1
A. gemmatalis	L3	RR	27	1
A. gemmatalis	L3	RR	29	1
A. gemmatalis	L3	RR	30	1
C. includens	L1	IPRO	1	1
C. includens	L1	IPRO	2	0
C. includens	L1	IPRO	3	0
C. includens	L1	IPRO	4	0
C. includens	L1	IPRO	5	0
C. includens	L1	IPRO	6	0
C. includens	L1	IPRO	7	0
C. includens	L1	IPRO	8	0
C. includens	L1	IPRO	9	0
C. includens	L1	IPRO	10	0
C. includens	L1	IPRO	11	0
C. includens	L1	IPRO	12	0
C. includens	L1	IPRO	13	0
C. includens	L1	IPRO	14	0
C. includens	L1	IPRO	15	0
C. includens	L1	IPRO	16	0
C. includens	L1	IPRO	17	0
C. includens	L1	IPRO	18	0
C. includens	L1	IPRO	19	0
C. includens	L1	IPRO	20	0
C. includens	L1	IPRO	21	0
C. includens	L1	IPRO	22	0
C. includens	L1	IPRO	23	0
C. includens	L1	IPRO	24	0
C. includens	L1	IPRO	25	0
C. includens	L1	IPRO	26	0
C. includens	L1	IPRO	27	0
C. includens	L1	IPRO	28	0
C. includens	L1	IPRO	29	0
C. includens	L1	IPRO	30	0
C. includens	L1	RR	2	0
C. includens	L1	RR	4	0
C. includens	L1	RR	7	0
C. includens	L1	RR	9	0
C. includens	L1	RR	13	0
C. includens	L1	RR	15	0
C. includens	L1	RR	17	0
C. includens	L1	RR	18	0
C. includens	L1	RR	20	0
C. includens	L1	RR	24	0
C. includens	L1	RR	28	0
C. includens	L1	RR	1	1
C. includens	L1	RR	3	1
C. includens	L1	RR	5	1
C. includens	L1	RR	6	1
C. includens	L1	RR	8	1
C. includens	L1	RR	10	1
C. includens	L1	RR	11	1
C. includens	L1	RR	12	1
C. includens	L1	RR	14	1
C. includens	L1	RR	16	1
C. includens	L1	RR	19	1
C. includens	L1	RR	21	1
C. includens	L1	RR	22	1
C. includens	L1	RR	23	1
C. includens	L1	RR	25	1
C. includens	L1	RR	26	1
C. includens	L1	RR	27	1
C. includens	L1	RR	29	1
C. includens	L1	RR	30	1
C. includens	L3	IPRO	1	1
C. includens	L3	IPRO	2	0
C. includens	L3	IPRO	3	0
C. includens	L3	IPRO	4	0
C. includens	L3	IPRO	5	0
C. includens	L3	IPRO	6	0
C. includens	L3	IPRO	7	0
C. includens	L3	IPRO	8	0
C. includens	L3	IPRO	9	0
C. includens	L3	IPRO	10	0
C. includens	L3	IPRO	11	0
C. includens	L3	IPRO	12	0
C. includens	L3	IPRO	13	0
C. includens	L3	IPRO	14	0
C. includens	L3	IPRO	15	0
C. includens	L3	IPRO	16	0
C. includens	L3	IPRO	17	0
C. includens	L3	IPRO	18	0
C. includens	L3	IPRO	19	0
C. includens	L3	IPRO	20	0
C. includens	L3	IPRO	21	0
C. includens	L3	IPRO	22	0
C. includens	L3	IPRO	23	0
C. includens	L3	IPRO	24	0
C. includens	L3	IPRO	25	0
C. includens	L3	IPRO	26	0
C. includens	L3	IPRO	27	0
C. includens	L3	IPRO	28	0
C. includens	L3	IPRO	29	0
C. includens	L3	IPRO	30	0
C. includens	L3	RR	1	0
C. includens	L3	RR	2	1
C. includens	L3	RR	3	1
C. includens	L3	RR	4	1
C. includens	L3	RR	5	1
C. includens	L3	RR	6	1
C. includens	L3	RR	7	1
C. includens	L3	RR	8	1
C. includens	L3	RR	9	1
C. includens	L3	RR	10	1
C. includens	L3	RR	11	1
C. includens	L3	RR	12	1
C. includens	L3	RR	13	1
C. includens	L3	RR	14	1
C. includens	L3	RR	15	1
C. includens	L3	RR	16	1
C. includens	L3	RR	17	1
C. includens	L3	RR	18	1
C. includens	L3	RR	19	1
C. includens	L3	RR	20	1
C. includens	L3	RR	21	1
C. includens	L3	RR	22	1
C. includens	L3	RR	23	1
C. includens	L3	RR	24	1
C. includens	L3	RR	25	1
C. includens	L3	RR	26	1
C. includens	L3	RR	27	1
C. includens	L3	RR	28	1
C. includens	L3	RR	29	1
C. includens	L3	RR	30	1
H. armigera	L1	IPRO	1	0
H. armigera	L1	IPRO	2	0
H. armigera	L1	IPRO	3	0
H. armigera	L1	IPRO	4	0
H. armigera	L1	IPRO	5	0
H. armigera	L1	IPRO	6	0
H. armigera	L1	IPRO	7	0
H. armigera	L1	IPRO	8	0
H. armigera	L1	IPRO	9	0
H. armigera	L1	IPRO	10	0
H. armigera	L1	IPRO	11	0
H. armigera	L1	IPRO	13	0
H. armigera	L1	IPRO	15	0
H. armigera	L1	IPRO	16	0
H. armigera	L1	IPRO	17	0
H. armigera	L1	IPRO	18	0
H. armigera	L1	IPRO	19	0
H. armigera	L1	IPRO	20	0
H. armigera	L1	IPRO	21	0
H. armigera	L1	IPRO	22	0
H. armigera	L1	IPRO	23	0
H. armigera	L1	IPRO	24	0
H. armigera	L1	IPRO	25	0
H. armigera	L1	IPRO	26	0
H. armigera	L1	IPRO	27	0
H. armigera	L1	IPRO	28	0
H. armigera	L1	IPRO	29	0
H. armigera	L1	IPRO	30	0
H. armigera	L1	RR	1	0
H. armigera	L1	RR	2	1
H. armigera	L1	RR	3	1
H. armigera	L1	RR	4	1
H. armigera	L1	RR	5	1
H. armigera	L1	RR	6	1
H. armigera	L1	RR	7	1
H. armigera	L1	RR	8	1
H. armigera	L1	RR	9	1
H. armigera	L1	RR	10	1
H. armigera	L1	RR	11	1
H. armigera	L1	RR	12	1
H. armigera	L1	RR	13	1
H. armigera	L1	RR	14	1
H. armigera	L1	RR	15	1
H. armigera	L1	RR	16	1
H. armigera	L1	RR	17	1
H. armigera	L1	RR	18	1
H. armigera	L1	RR	19	1
H. armigera	L1	RR	20	1
H. armigera	L1	RR	21	1
H. armigera	L1	RR	22	1
H. armigera	L1	RR	23	1
H. armigera	L1	RR	24	1
H. armigera	L1	RR	25	1
H. armigera	L1	RR	26	1
H. armigera	L1	RR	27	1
H. armigera	L1	RR	28	1
H. armigera	L1	RR	29	1
H. armigera	L1	RR	30	1
H. armigera	L3	IPRO	1	1
H. armigera	L3	IPRO	2	0
H. armigera	L3	IPRO	3	0
H. armigera	L3	IPRO	4	0
H. armigera	L3	IPRO	5	0
H. armigera	L3	IPRO	6	0
H. armigera	L3	IPRO	7	0
H. armigera	L3	IPRO	8	0
H. armigera	L3	IPRO	9	0
H. armigera	L3	IPRO	10	0
H. armigera	L3	IPRO	11	0
H. armigera	L3	IPRO	12	0
H. armigera	L3	IPRO	13	0
H. armigera	L3	IPRO	14	0
H. armigera	L3	IPRO	15	0
H. armigera	L3	IPRO	16	0
H. armigera	L3	IPRO	17	0
H. armigera	L3	IPRO	18	0
H. armigera	L3	IPRO	19	0
H. armigera	L3	IPRO	20	0
H. armigera	L3	IPRO	21	0
H. armigera	L3	IPRO	22	0
H. armigera	L3	IPRO	23	0
H. armigera	L3	IPRO	24	0
H. armigera	L3	IPRO	25	0
H. armigera	L3	IPRO	26	0
H. armigera	L3	IPRO	27	0
H. armigera	L3	IPRO	28	0
H. armigera	L3	IPRO	29	0
H. armigera	L3	IPRO	30	0
H. armigera	L3	RR	5	0
H. armigera	L3	RR	12	0
H. armigera	L3	RR	21	0
H. armigera	L3	RR	1	1
H. armigera	L3	RR	2	1
H. armigera	L3	RR	3	1
H. armigera	L3	RR	4	1
H. armigera	L3	RR	6	1
H. armigera	L3	RR	7	1
H. armigera	L3	RR	8	1
H. armigera	L3	RR	9	1
H. armigera	L3	RR	10	1
H. armigera	L3	RR	11	1
H. armigera	L3	RR	13	1
H. armigera	L3	RR	14	1
H. armigera	L3	RR	15	1
H. armigera	L3	RR	16	1
H. armigera	L3	RR	17	1
H. armigera	L3	RR	18	1
H. armigera	L3	RR	19	1
H. armigera	L3	RR	20	1
H. armigera	L3	RR	22	1
H. armigera	L3	RR	23	1
H. armigera	L3	RR	24	1
H. armigera	L3	RR	25	1
H. armigera	L3	RR	26	1
H. armigera	L3	RR	27	1
H. armigera	L3	RR	28	1
H. armigera	L3	RR	29	1
H. armigera	L3	RR	30	1
S. cosmioides	L1	IPRO	2	0
S. cosmioides	L1	IPRO	3	0
S. cosmioides	L1	IPRO	5	0
S. cosmioides	L1	IPRO	9	0
S. cosmioides	L1	IPRO	11	0
S. cosmioides	L1	IPRO	12	0
S. cosmioides	L1	IPRO	13	0
S. cosmioides	L1	IPRO	14	0
S. cosmioides	L1	IPRO	16	0
S. cosmioides	L1	IPRO	17	0
S. cosmioides	L1	IPRO	18	0
S. cosmioides	L1	IPRO	20	0
S. cosmioides	L1	IPRO	21	0
S. cosmioides	L1	IPRO	22	0
S. cosmioides	L1	IPRO	23	0
S. cosmioides	L1	IPRO	24	0
S. cosmioides	L1	IPRO	25	0
S. cosmioides	L1	IPRO	27	0
S. cosmioides	L1	IPRO	28	0
S. cosmioides	L1	IPRO	1	1
S. cosmioides	L1	IPRO	4	1
S. cosmioides	L1	IPRO	6	1
S. cosmioides	L1	IPRO	7	1
S. cosmioides	L1	IPRO	8	1
S. cosmioides	L1	IPRO	10	1
S. cosmioides	L1	IPRO	15	1
S. cosmioides	L1	IPRO	19	1
S. cosmioides	L1	IPRO	26	1
S. cosmioides	L1	IPRO	29	1
S. cosmioides	L1	IPRO	30	1
S. cosmioides	L1	RR	1	0
S. cosmioides	L1	RR	4	0
S. cosmioides	L1	RR	6	0
S. cosmioides	L1	RR	7	0
S. cosmioides	L1	RR	8	0
S. cosmioides	L1	RR	9	0
S. cosmioides	L1	RR	10	0
S. cosmioides	L1	RR	11	0
S. cosmioides	L1	RR	13	0
S. cosmioides	L1	RR	14	0
S. cosmioides	L1	RR	16	0
S. cosmioides	L1	RR	17	0
S. cosmioides	L1	RR	20	0
S. cosmioides	L1	RR	22	0
S. cosmioides	L1	RR	23	0
S. cosmioides	L1	RR	24	0
S. cosmioides	L1	RR	25	0
S. cosmioides	L1	RR	26	0
S. cosmioides	L1	RR	27	0
S. cosmioides	L1	RR	28	0
S. cosmioides	L1	RR	2	1
S. cosmioides	L1	RR	3	1
S. cosmioides	L1	RR	5	1
S. cosmioides	L1	RR	12	1
S. cosmioides	L1	RR	15	1
S. cosmioides	L1	RR	18	1
S. cosmioides	L1	RR	19	1
S. cosmioides	L1	RR	21	1
S. cosmioides	L1	RR	29	1
S. cosmioides	L1	RR	30	1
S. cosmioides	L3	IPRO	1	0
S. cosmioides	L3	IPRO	2	0
S. cosmioides	L3	IPRO	3	0
S. cosmioides	L3	IPRO	9	0
S. cosmioides	L3	IPRO	10	0
S. cosmioides	L3	IPRO	11	0
S. cosmioides	L3	IPRO	16	0
S. cosmioides	L3	IPRO	17	0
S. cosmioides	L3	IPRO	19	0
S. cosmioides	L3	IPRO	20	0
S. cosmioides	L3	IPRO	22	0
S. cosmioides	L3	IPRO	29	0
S. cosmioides	L3	IPRO	30	0
S. cosmioides	L3	IPRO	4	1
S. cosmioides	L3	IPRO	5	1
S. cosmioides	L3	IPRO	6	1
S. cosmioides	L3	IPRO	7	1
S. cosmioides	L3	IPRO	8	1
S. cosmioides	L3	IPRO	12	1
S. cosmioides	L3	IPRO	13	1
S. cosmioides	L3	IPRO	14	1
S. cosmioides	L3	IPRO	15	1
S. cosmioides	L3	IPRO	18	1
S. cosmioides	L3	IPRO	21	1
S. cosmioides	L3	IPRO	23	1
S. cosmioides	L3	IPRO	24	1
S. cosmioides	L3	IPRO	25	1
S. cosmioides	L3	IPRO	26	1
S. cosmioides	L3	IPRO	27	1
S. cosmioides	L3	IPRO	28	1
S. cosmioides	L3	RR	2	0
S. cosmioides	L3	RR	6	0
S. cosmioides	L3	RR	10	0
S. cosmioides	L3	RR	17	0
S. cosmioides	L3	RR	18	0
S. cosmioides	L3	RR	19	0
S. cosmioides	L3	RR	1	1
S. cosmioides	L3	RR	3	1
S. cosmioides	L3	RR	4	1
S. cosmioides	L3	RR	5	1
S. cosmioides	L3	RR	7	1
S. cosmioides	L3	RR	8	1
S. cosmioides	L3	RR	9	1
S. cosmioides	L3	RR	11	1
S. cosmioides	L3	RR	12	1
S. cosmioides	L3	RR	13	1
S. cosmioides	L3	RR	14	1
S. cosmioides	L3	RR	15	1
S. cosmioides	L3	RR	16	1
S. cosmioides	L3	RR	20	1
S. cosmioides	L3	RR	21	1
S. cosmioides	L3	RR	22	1
S. cosmioides	L3	RR	23	1
S. cosmioides	L3	RR	24	1
S. cosmioides	L3	RR	25	1
S. cosmioides	L3	RR	26	1
S. cosmioides	L3	RR	27	1
S. cosmioides	L3	RR	28	1
S. cosmioides	L3	RR	29	1
S. cosmioides	L3	RR	30	1
S. eridania	L1	IPRO	2	0
S. eridania	L1	IPRO	4	0
S. eridania	L1	IPRO	6	0
S. eridania	L1	IPRO	7	0
S. eridania	L1	IPRO	9	0
S. eridania	L1	IPRO	10	0
S. eridania	L1	IPRO	11	0
S. eridania	L1	IPRO	12	0
S. eridania	L1	IPRO	13	0
S. eridania	L1	IPRO	14	0
S. eridania	L1	IPRO	17	0
S. eridania	L1	IPRO	19	0
S. eridania	L1	IPRO	20	0
S. eridania	L1	IPRO	24	0
S. eridania	L1	IPRO	25	0
S. eridania	L1	IPRO	27	0
S. eridania	L1	IPRO	1	1
S. eridania	L1	IPRO	3	1
S. eridania	L1	IPRO	5	1
S. eridania	L1	IPRO	8	1
S. eridania	L1	IPRO	15	1
S. eridania	L1	IPRO	16	1
S. eridania	L1	IPRO	18	1
S. eridania	L1	IPRO	21	1
S. eridania	L1	IPRO	22	1
S. eridania	L1	IPRO	23	1
S. eridania	L1	IPRO	26	1
S. eridania	L1	IPRO	28	1
S. eridania	L1	IPRO	29	1
S. eridania	L1	IPRO	30	1
S. eridania	L1	RR	3	0
S. eridania	L1	RR	21	0
S. eridania	L1	RR	30	0
S. eridania	L1	RR	1	1
S. eridania	L1	RR	2	1
S. eridania	L1	RR	4	1
S. eridania	L1	RR	5	1
S. eridania	L1	RR	6	1
S. eridania	L1	RR	7	1
S. eridania	L1	RR	8	1
S. eridania	L1	RR	9	1
S. eridania	L1	RR	10	1
S. eridania	L1	RR	11	1
S. eridania	L1	RR	12	1
S. eridania	L1	RR	13	1
S. eridania	L1	RR	14	1
S. eridania	L1	RR	15	1
S. eridania	L1	RR	16	1
S. eridania	L1	RR	17	1
S. eridania	L1	RR	18	1
S. eridania	L1	RR	19	1
S. eridania	L1	RR	20	1
S. eridania	L1	RR	22	1
S. eridania	L1	RR	23	1
S. eridania	L1	RR	24	1
S. eridania	L1	RR	25	1
S. eridania	L1	RR	26	1
S. eridania	L1	RR	27	1
S. eridania	L1	RR	28	1
S. eridania	L1	RR	29	1
S. eridania	L3	IPRO	1	0
S. eridania	L3	IPRO	4	0
S. eridania	L3	IPRO	5	0
S. eridania	L3	IPRO	10	0
S. eridania	L3	IPRO	11	0
S. eridania	L3	IPRO	16	0
S. eridania	L3	IPRO	17	0
S. eridania	L3	IPRO	19	0
S. eridania	L3	IPRO	21	0
S. eridania	L3	IPRO	23	0
S. eridania	L3	IPRO	26	0
S. eridania	L3	IPRO	27	0
S. eridania	L3	IPRO	30	0
S. eridania	L3	IPRO	2	1
S. eridania	L3	IPRO	3	1
S. eridania	L3	IPRO	6	1
S. eridania	L3	IPRO	7	1
S. eridania	L3	IPRO	8	1
S. eridania	L3	IPRO	9	1
S. eridania	L3	IPRO	12	1
S. eridania	L3	IPRO	13	1
S. eridania	L3	IPRO	14	1
S. eridania	L3	IPRO	15	1
S. eridania	L3	IPRO	18	1
S. eridania	L3	IPRO	20	1
S. eridania	L3	IPRO	22	1
S. eridania	L3	IPRO	24	1
S. eridania	L3	IPRO	25	1
S. eridania	L3	IPRO	28	1
S. eridania	L3	IPRO	29	1
S. eridania	L3	RR	19	0
S. eridania	L3	RR	28	0
S. eridania	L3	RR	1	1
S. eridania	L3	RR	2	1
S. eridania	L3	RR	3	1
S. eridania	L3	RR	4	1
S. eridania	L3	RR	5	1
S. eridania	L3	RR	6	1
S. eridania	L3	RR	7	1
S. eridania	L3	RR	8	1
S. eridania	L3	RR	9	1
S. eridania	L3	RR	10	1
S. eridania	L3	RR	11	1
S. eridania	L3	RR	12	1
S. eridania	L3	RR	13	1
S. eridania	L3	RR	14	1
S. eridania	L3	RR	15	1
S. eridania	L3	RR	16	1
S. eridania	L3	RR	17	1
S. eridania	L3	RR	18	1
S. eridania	L3	RR	20	1
S. eridania	L3	RR	21	1
S. eridania	L3	RR	22	1
S. eridania	L3	RR	23	1
S. eridania	L3	RR	24	1
S. eridania	L3	RR	25	1
S. eridania	L3	RR	26	1
S. eridania	L3	RR	27	1
S. eridania	L3	RR	29	1
S. eridania	L3	RR	30	1
S. frugiperda	L1	IPRO	1	0
S. frugiperda	L1	IPRO	2	0
S. frugiperda	L1	IPRO	3	0
S. frugiperda	L1	IPRO	4	0
S. frugiperda	L1	IPRO	6	0
S. frugiperda	L1	IPRO	8	0
S. frugiperda	L1	IPRO	9	0
S. frugiperda	L1	IPRO	10	0
S. frugiperda	L1	IPRO	12	0
S. frugiperda	L1	IPRO	13	0
S. frugiperda	L1	IPRO	14	0
S. frugiperda	L1	IPRO	15	0
S. frugiperda	L1	IPRO	16	0
S. frugiperda	L1	IPRO	17	0
S. frugiperda	L1	IPRO	18	0
S. frugiperda	L1	IPRO	19	0
S. frugiperda	L1	IPRO	20	0
S. frugiperda	L1	IPRO	22	0
S. frugiperda	L1	IPRO	23	0
S. frugiperda	L1	IPRO	25	0
S. frugiperda	L1	IPRO	26	0
S. frugiperda	L1	IPRO	27	0
S. frugiperda	L1	IPRO	28	0
S. frugiperda	L1	IPRO	29	0
S. frugiperda	L1	IPRO	30	0
S. frugiperda	L1	IPRO	5	1
S. frugiperda	L1	IPRO	7	1
S. frugiperda	L1	IPRO	11	1
S. frugiperda	L1	IPRO	21	1
S. frugiperda	L1	IPRO	24	1
S. frugiperda	L1	RR	13	0
S. frugiperda	L1	RR	25	0
S. frugiperda	L1	RR	1	1
S. frugiperda	L1	RR	2	1
S. frugiperda	L1	RR	3	1
S. frugiperda	L1	RR	4	1
S. frugiperda	L1	RR	5	1
S. frugiperda	L1	RR	6	1
S. frugiperda	L1	RR	7	1
S. frugiperda	L1	RR	8	1
S. frugiperda	L1	RR	9	1
S. frugiperda	L1	RR	10	1
S. frugiperda	L1	RR	11	1
S. frugiperda	L1	RR	12	1
S. frugiperda	L1	RR	14	1
S. frugiperda	L1	RR	15	1
S. frugiperda	L1	RR	16	1
S. frugiperda	L1	RR	17	1
S. frugiperda	L1	RR	18	1
S. frugiperda	L1	RR	19	1
S. frugiperda	L1	RR	20	1
S. frugiperda	L1	RR	21	1
S. frugiperda	L1	RR	22	1
S. frugiperda	L1	RR	23	1
S. frugiperda	L1	RR	24	1
S. frugiperda	L1	RR	26	1
S. frugiperda	L1	RR	27	1
S. frugiperda	L1	RR	28	1
S. frugiperda	L1	RR	29	1
S. frugiperda	L1	RR	30	1
S. frugiperda	L3	IPRO	1	0
S. frugiperda	L3	IPRO	3	0
S. frugiperda	L3	IPRO	4	0
S. frugiperda	L3	IPRO	7	0
S. frugiperda	L3	IPRO	8	0
S. frugiperda	L3	IPRO	14	0
S. frugiperda	L3	IPRO	16	0
S. frugiperda	L3	IPRO	20	0
S. frugiperda	L3	IPRO	22	0
S. frugiperda	L3	IPRO	24	0
S. frugiperda	L3	IPRO	25	0
S. frugiperda	L3	IPRO	26	0
S. frugiperda	L3	IPRO	28	0
S. frugiperda	L3	IPRO	30	0
S. frugiperda	L3	IPRO	2	1
S. frugiperda	L3	IPRO	5	1
S. frugiperda	L3	IPRO	6	1
S. frugiperda	L3	IPRO	9	1
S. frugiperda	L3	IPRO	10	1
S. frugiperda	L3	IPRO	11	1
S. frugiperda	L3	IPRO	12	1
S. frugiperda	L3	IPRO	13	1
S. frugiperda	L3	IPRO	15	1
S. frugiperda	L3	IPRO	17	1
S. frugiperda	L3	IPRO	18	1
S. frugiperda	L3	IPRO	19	1
S. frugiperda	L3	IPRO	21	1
S. frugiperda	L3	IPRO	23	1
S. frugiperda	L3	IPRO	27	1
S. frugiperda	L3	IPRO	29	1
S. frugiperda	L3	RR	13	0
S. frugiperda	L3	RR	21	0
S. frugiperda	L3	RR	26	0
S. frugiperda	L3	RR	29	0
S. frugiperda	L3	RR	1	1
S. frugiperda	L3	RR	2	1
S. frugiperda	L3	RR	3	1
S. frugiperda	L3	RR	4	1
S. frugiperda	L3	RR	6	1
S. frugiperda	L3	RR	7	1
S. frugiperda	L3	RR	8	1
S. frugiperda	L3	RR	9	1
S. frugiperda	L3	RR	10	1
S. frugiperda	L3	RR	11	1
S. frugiperda	L3	RR	12	1
S. frugiperda	L3	RR	14	1
S. frugiperda	L3	RR	15	1
S. frugiperda	L3	RR	16	1
S. frugiperda	L3	RR	17	1
S. frugiperda	L3	RR	18	1
S. frugiperda	L3	RR	19	1
S. frugiperda	L3	RR	20	1
S. frugiperda	L3	RR	22	1
S. frugiperda	L3	RR	23	1
S. frugiperda	L3	RR	24	1
S. frugiperda	L3	RR	25	1
S. frugiperda	L3	RR	27	1
S. frugiperda	L3	RR	28	1
S. frugiperda	L3	RR	30	1
