# Supplementary material for: Feeding injury of major lepidopteran soybean pests in South America
Source: PLoS One. 2022 Dec 15;17(12):e0271084. doi: 10.1371/journal.pone.0271084 (PMC9754201; doi:10.1371/journal.pone.0271084)
Supplement: S1 File — (ZIP) [file pone.0271084.s001.zip › Pupal Weight.xlsx]

## Sheet: Sheet1
Especie	Plaga	Larva	Variedad	Rep	Sum of Consumo	Peso Pupa	Máx of Día	Num Pupas
A. gemmatalis	AG	L3	RR	12	112.32	0.19	10	24
A. gemmatalis	AG	L3	RR	14	61.78	0.19	8	24
A. gemmatalis	AG	L3	RR	15	37.91	0.17	8	24
A. gemmatalis	AG	L3	RR	11	140.4	0.2	10	24
A. gemmatalis	AG	L3	RR	3	164.27	0.23	10	24
A. gemmatalis	AG	L3	RR	4	165.67	0.2	10	24
A. gemmatalis	AG	L3	RR	8	140.4	0.2	9	24
A. gemmatalis	AG	L3	RR	24	164.27	0.18	13	24
A. gemmatalis	AG	L3	RR	25	190.94	0.17	11	24
A. gemmatalis	AG	L3	RR	27	158.65	0.2	13	24
A. gemmatalis	AG	L3	RR	20	106.7	0.21	10	24
A. gemmatalis	AG	L3	RR	16	106.7	0.18	10	24
A. gemmatalis	AG	L3	RR	17	127.76	0.25	12	24
A. gemmatalis	AG	L3	RR	18	164.27	0.19	12	24
A. gemmatalis	AG	L1	RR	30	129.17	0.2	14	27
A. gemmatalis	AG	L1	RR	11	87.05	0.12	13	27
A. gemmatalis	AG	L1	RR	14	87.05	0.17	13	27
A. gemmatalis	AG	L1	RR	16	64.58	0.16	13	27
A. gemmatalis	AG	L1	RR	7	81.43	0.15	15	27
A. gemmatalis	AG	L1	RR	3	102.49	0.17	15	27
A. gemmatalis	AG	L1	RR	5	131.98	0.12	14	27
A. gemmatalis	AG	L1	RR	6	89.86	0.1	13	27
A. gemmatalis	AG	L1	RR	27	162.86	0.26	14	27
A. gemmatalis	AG	L1	RR	28	137.59	0.22	14	27
A. gemmatalis	AG	L1	RR	29	189.54	0.13	15	27
A. gemmatalis	AG	L1	RR	23	65.99	0.18	14	27
A. gemmatalis	AG	L1	RR	17	140.4	0.2	15	27
A. gemmatalis	AG	L1	RR	19	146.02	0.15	14	27
A. gemmatalis	AG	L1	RR	22	160.06	0.2	15	27
A. gemmatalis	AG	L3	RR	29	109.51	0.2	11	24
A. gemmatalis	AG	L1	RR	10	99.68	0.15	14	27
A. gemmatalis	AG	L1	RR	4	109.51	0.16	14	27
A. gemmatalis	AG	L1	RR	1	124.96	0.14	14	27
A. gemmatalis	AG	L1	RR	9	126.36	0.13	14	27
A. gemmatalis	AG	L3	RR	30	186.73	0.18	11	24
A. gemmatalis	AG	L3	RR	9	139	0.27	9	24
A. gemmatalis	AG	L3	RR	19	75.82	0.17	8	24
A. gemmatalis	AG	L3	RR	23	98.28	0.19	8	24
A. gemmatalis	AG	L3	RR	21	57.56	0.16	8	24
A. gemmatalis	AG	L1	RR	21	127.76	0.23	14	27
A. gemmatalis	AG	L1	RR	24	131.98	0.12	15	27
A. gemmatalis	AG	L1	RR	25	126.36	0.18	14	27
A. gemmatalis	AG	L1	RR	26	133.38	0.13	15	27
A. gemmatalis	AG	L3	RR	2	81.43	0.18	7	24
A. gemmatalis	AG	L3	RR	7	80.03	0.2	7	24
A. gemmatalis	AG	L3	RR	6	112.32	0.16	8	24
A. gemmatalis	AG	L1	RR	18	189.54	0.17	14	27
A. gemmatalis	AG	L1	RR	20	94.07	0.1	14	27
A. gemmatalis	AG	L1	RR	13	61.78	0.17	14	27
A. gemmatalis	AG	L3	RR	13	88.45	0.18	7	24
A. gemmatalis	AG	L1	RR	15	162.86	0.16	14	27
C. includens	CI	L1	RR	27	150.23	0.13	20	19
C. includens	CI	L1	RR	10	216.22	0.17	21	19
C. includens	CI	L1	RR	3	158.65	0.17	17	19
C. includens	CI	L3	RR	20	73.01	0.24	10	30
C. includens	CI	L3	RR	18	109.51	0.22	10	30
C. includens	CI	L3	RR	11	67.39	0.2	10	30
C. includens	CI	L3	RR	9	85.64	0.1	10	30
C. includens	CI	L3	RR	8	71.6	0.21	10	30
C. includens	CI	L3	RR	5	67.39	0.18	10	30
C. includens	CI	L1	RR	22	188.14	0.17	17	19
C. includens	CI	L3	RR	7	87.05	0.19	10	30
C. includens	CI	L3	RR	30	89.86	0.22	11	30
C. includens	CI	L3	RR	3	58.97	0.23	12	30
C. includens	CI	L1	RR	11	102.49	0.16	14	19
C. includens	CI	L1	RR	30	133.38	0.15	21	19
C. includens	CI	L3	RR	2	96.88	0.23	12	30
C. includens	CI	L3	RR	25	131.98	0.2	12	30
C. includens	CI	L3	RR	27	131.98	0.16	11	30
C. includens	CI	L1	RR	16	158.65	0.21	21	19
C. includens	CI	L3	RR	24	108.11	0.17	11	30
C. includens	CI	L3	RR	21	67.39	0.18	10	30
C. includens	CI	L1	RR	25	137.59	0.11	14	19
C. includens	CI	L1	RR	19	148.82	0.15	19	19
C. includens	CI	L1	RR	21	73.01	0.17	14	19
C. includens	CI	L3	RR	6	84.24	0.17	10	30
C. includens	CI	L1	RR	29	186.73	0.17	18	19
C. includens	CI	L3	RR	1	87.05	0.2	12	30
C. includens	CI	L3	RR	4	136.19	0.2	11	30
C. includens	CI	L3	RR	23	110.92	0.16	10	30
C. includens	CI	L3	RR	17	158.65	0.17	12	30
C. includens	CI	L1	RR	6	219.02	0.16	18	19
C. includens	CI	L3	RR	15	133.38	0.17	11	30
C. includens	CI	L3	RR	16	133.38	0.19	11	30
C. includens	CI	L1	RR	14	212	0.15	23	19
C. includens	CI	L1	RR	5	317.3	0.2	23	19
C. includens	CI	L3	RR	13	160.06	0.19	12	30
C. includens	CI	L3	RR	14	134.78	0.15	12	30
C. includens	CI	L3	RR	28	85.64	0.2	10	30
C. includens	CI	L3	RR	10	94.07	0.2	10	30
C. includens	CI	L1	RR	23	196.56	0.14	19	19
C. includens	CI	L3	RR	26	95.47	0.21	10	30
C. includens	CI	L3	RR	29	85.64	0.19	11	30
C. includens	CI	L3	RR	12	63.18	0.17	10	30
C. includens	CI	L1	RR	12	240.08	0.14	18	19
C. includens	CI	L3	RR	19	110.92	0.19	10	30
C. includens	CI	L3	RR	22	161.46	0.18	12	30
C. includens	CI	L1	RR	26	176.9	0.13	18	19
C. includens	CI	L1	RR	8	161.46	0.22	18	19
C. includens	CI	L1	RR	1	230.26	0.16	18	19
H. armigera	HA	L1	RR	26	238.68	0.24	19	30
H. armigera	HA	L1	RR	17	258.34	0.23	19	30
H. armigera	HA	L1	RR	18	196.56	0.2	18	30
H. armigera	HA	L1	RR	28	231.66	0.25	19	30
H. armigera	HA	L1	RR	16	227.45	0.22	19	30
H. armigera	HA	L1	RR	12	255.53	0.25	19	30
H. armigera	HA	L1	RR	23	228.85	0.2	19	30
H. armigera	HA	L1	RR	15	202.18	0.19	19	30
H. armigera	HA	L1	RR	6	230.26	0.24	19	30
H. armigera	HA	L3	RR	10	74.41	0.21	13	27
H. armigera	HA	L1	RR	14	242.89	0.24	19	30
H. armigera	HA	L1	RR	11	176.9	0.2	18	30
H. armigera	HA	L1	RR	4	101.09	0.22	15	30
H. armigera	HA	L1	RR	3	179.71	0.25	17	30
H. armigera	HA	L3	RR	7	63.18	0.24	13	27
H. armigera	HA	L3	RR	2	67.39	0.24	13	27
H. armigera	HA	L3	RR	14	106.7	0.2	13	27
H. armigera	HA	L3	RR	3	82.84	0.21	13	27
H. armigera	HA	L3	RR	15	54.76	0.21	13	27
H. armigera	HA	L3	RR	9	96.88	0.22	13	27
H. armigera	HA	L3	RR	22	56.16	0.19	13	27
H. armigera	HA	L3	RR	16	77.22	0.19	14	27
H. armigera	HA	L3	RR	6	129.17	0.26	15	27
H. armigera	HA	L1	RR	22	176.9	0.19	18	30
H. armigera	HA	L3	RR	18	130.57	0.23	15	27
H. armigera	HA	L1	RR	25	219.02	0.18	18	30
H. armigera	HA	L1	RR	24	202.18	0.21	19	30
H. armigera	HA	L1	RR	27	255.53	0.24	19	30
H. armigera	HA	L3	RR	8	115.13	0.25	14	27
H. armigera	HA	L3	RR	13	82.84	0.22	14	27
H. armigera	HA	L1	RR	30	230.26	0.21	19	30
H. armigera	HA	L3	RR	17	94.07	0.2	14	27
H. armigera	HA	L1	RR	20	230.26	0.25	19	30
H. armigera	HA	L1	RR	10	181.12	0.25	18	30
H. armigera	HA	L3	RR	23	113.72	0.2	14	27
H. armigera	HA	L1	RR	7	226.04	0.26	19	30
H. armigera	HA	L1	RR	9	228.85	0.24	19	30
H. armigera	HA	L1	RR	29	189.54	0.21	18	30
H. armigera	HA	L3	RR	20	127.76	0.21	15	27
H. armigera	HA	L1	RR	5	254.12	0.26	19	30
H. armigera	HA	L3	RR	4	116.53	0.21	15	27
H. armigera	HA	L3	RR	1	154.44	0.23	15	27
H. armigera	HA	L3	RR	28	116.53	0.24	15	27
H. armigera	HA	L1	RR	21	258.34	0.24	19	30
H. armigera	HA	L3	RR	25	154.44	0.23	15	27
H. armigera	HA	L3	RR	29	105.3	0.18	13	27
H. armigera	HA	L3	RR	11	92.66	0.2	14	27
H. armigera	HA	L3	RR	19	131.98	0.24	14	27
H. armigera	HA	L1	RR	8	151.63	0.2	17	30
H. armigera	HA	L1	RR	19	245.7	0.21	19	30
H. armigera	HA	L1	RR	1	153.04	0.23	19	30
H. armigera	HA	L1	RR	2	126.36	0.25	19	30
H. armigera	HA	L1	RR	13	151.63	0.19	19	30
H. armigera	HA	L3	RR	24	101.09	0.21	15	27
H. armigera	HA	L3	RR	30	126.36	0.2	14	27
H. armigera	HA	L3	RR	26	85.64	0.18	13	27
H. armigera	HA	L3	RR	27	143.21	0.25	15	27
S. cosmioides	SC	L1	IPRO	30	312.67	0.21	25	11
S. cosmioides	SC	L3	IPRO	4	463.72	0.25	26	17
S. cosmioides	SC	L1	RR	3	235.87	0.27	19	10
S. cosmioides	SC	L1	RR	15	341.17	0.32	25	10
S. cosmioides	SC	L1	IPRO	29	318.72	0.24	23	11
S. cosmioides	SC	L3	RR	13	339.77	0.31	22	24
S. cosmioides	SC	L3	RR	16	224.64	0.31	20	24
S. cosmioides	SC	L1	IPRO	7	268.87	0.29	22	11
S. cosmioides	SC	L1	IPRO	8	350.44	0.23	27	11
S. cosmioides	SC	L3	RR	8	311.69	0.29	20	24
S. cosmioides	SC	L3	RR	11	363.64	0.32	20	24
S. cosmioides	SC	L3	RR	27	220.43	0.31	15	24
S. cosmioides	SC	L1	IPRO	4	409.35	0.28	32	11
S. cosmioides	SC	L1	RR	12	262.55	0.32	21	10
S. cosmioides	SC	L3	IPRO	6	223.55	0.19	17	17
S. cosmioides	SC	L1	RR	5	331.34	0.3	26	10
S. cosmioides	SC	L3	IPRO	15	351.95	0.2	23	17
S. cosmioides	SC	L1	RR	21	633.2	0.26	44	10
S. cosmioides	SC	L1	RR	19	329.94	0.29	26	10
S. cosmioides	SC	L1	RR	2	265.36	0.34	22	10
S. cosmioides	SC	L1	IPRO	19	412.37	0.25	32	11
S. cosmioides	SC	L3	RR	26	367.85	0.29	24	24
S. cosmioides	SC	L1	IPRO	15	303.61	0.18	25	11
S. cosmioides	SC	L3	RR	29	336.96	0.33	20	24
S. cosmioides	SC	L3	RR	9	342.58	0.28	20	24
S. cosmioides	SC	L3	IPRO	26	241.68	0.19	20	17
S. cosmioides	SC	L3	IPRO	28	223.55	0.21	20	17
S. cosmioides	SC	L3	RR	1	311.69	0.26	20	24
S. cosmioides	SC	L3	IPRO	18	463.72	0.26	26	17
S. cosmioides	SC	L3	RR	28	279.4	0.29	19	24
S. cosmioides	SC	L3	RR	14	286.42	0.32	20	24
S. cosmioides	SC	L3	IPRO	25	383.67	0.27	21	17
S. cosmioides	SC	L1	RR	29	307.48	0.27	26	10
S. cosmioides	SC	L3	IPRO	24	250.74	0.22	19	17
S. cosmioides	SC	L3	IPRO	21	172.2	0.21	17	17
S. cosmioides	SC	L1	IPRO	6	296.06	0.2	23	11
S. cosmioides	SC	L3	RR	24	360.83	0.32	20	24
S. cosmioides	SC	L3	IPRO	23	324.76	0.31	20	17
S. cosmioides	SC	L3	RR	23	314.5	0.34	20	24
S. cosmioides	SC	L3	IPRO	8	413.88	0.28	21	17
S. cosmioides	SC	L3	RR	4	311.69	0.26	20	24
S. cosmioides	SC	L3	RR	15	335.56	0.32	21	24
S. cosmioides	SC	L1	RR	30	401.54	0.29	26	10
S. cosmioides	SC	L3	RR	12	380.48	0.33	20	24
S. cosmioides	SC	L3	RR	5	301.86	0.32	20	24
S. cosmioides	SC	L3	RR	20	332.75	0.31	20	24
S. cosmioides	SC	L3	IPRO	27	299.08	0.27	19	17
S. cosmioides	SC	L3	IPRO	5	309.65	0.23	20	17
S. cosmioides	SC	L3	IPRO	14	436.53	0.27	26	17
S. cosmioides	SC	L3	IPRO	7	220.53	0.27	17	17
S. cosmioides	SC	L3	RR	7	210.6	0.34	16	24
S. cosmioides	SC	L1	IPRO	10	416.9	0.21	27	11
S. cosmioides	SC	L3	RR	21	248.51	0.36	16	24
S. cosmioides	SC	L3	RR	30	237.28	0.32	15	24
S. cosmioides	SC	L3	IPRO	13	522.63	0.21	26	17
S. cosmioides	SC	L3	RR	3	336.96	0.28	20	24
S. cosmioides	SC	L1	IPRO	26	445.6	0.24	34	11
S. cosmioides	SC	L3	IPRO	12	383.67	0.2	23	17
S. cosmioides	SC	L3	RR	22	311.69	0.32	19	24
S. cosmioides	SC	L1	IPRO	1	314.18	0.27	26	11
S. cosmioides	SC	L1	RR	18	377.68	0.31	25	10
S. cosmioides	SC	L3	RR	25	235.87	0.29	15	24
S. eridania	SE	L1	RR	26	167.08	0.18	17	27
S. eridania	SE	L1	RR	27	285.01	0.16	30	27
S. eridania	SE	L3	IPRO	6	247.72	0.12	20	17
S. eridania	SE	L1	RR	28	256.93	0.13	22	27
S. eridania	SE	L3	RR	9	210.6	0.18	15	28
S. eridania	SE	L1	RR	17	179.71	0.19	17	27
S. eridania	SE	L3	RR	4	183.92	0.19	15	28
S. eridania	SE	L3	RR	5	157.25	0.23	15	28
S. eridania	SE	L3	IPRO	20	219.02	0.13	17	17
S. eridania	SE	L3	IPRO	29	222.04	0.1	15	17
S. eridania	SE	L3	RR	8	214.81	0.24	13	28
S. eridania	SE	L1	IPRO	18	362.52	0.13	29	14
S. eridania	SE	L1	RR	11	162.86	0.2	15	27
S. eridania	SE	L1	RR	10	161.46	0.22	16	27
S. eridania	SE	L3	RR	14	241.49	0.18	16	28
S. eridania	SE	L1	IPRO	5	274.91	0.11	20	14
S. eridania	SE	L3	IPRO	2	247.72	0.14	18	17
S. eridania	SE	L3	IPRO	7	157.09	0.08	16	17
S. eridania	SE	L3	RR	24	141.8	0.17	9	28
S. eridania	SE	L1	RR	4	150.23	0.19	16	27
S. eridania	SE	L3	IPRO	8	225.06	0.14	16	17
S. eridania	SE	L3	IPRO	15	246.21	0.11	18	17
S. eridania	SE	L3	RR	27	235.87	0.25	15	28
S. eridania	SE	L3	RR	16	195.16	0.2	13	28
S. eridania	SE	L3	RR	22	256.93	0.22	14	28
S. eridania	SE	L3	RR	13	172.69	0.2	14	28
S. eridania	SE	L1	RR	1	235.87	0.2	17	27
S. eridania	SE	L1	IPRO	16	203.92	0.1	25	14
S. eridania	SE	L1	RR	29	202.18	0.18	18	27
S. eridania	SE	L3	IPRO	25	293.04	0.14	23	17
S. eridania	SE	L3	RR	20	186.73	0.3	11	28
S. eridania	SE	L3	IPRO	28	228.09	0.17	14	17
S. eridania	SE	L3	RR	12	186.73	0.17	13	28
S. eridania	SE	L3	IPRO	3	246.21	0.13	14	17
S. eridania	SE	L3	IPRO	22	247.72	0.16	18	17
S. eridania	SE	L3	RR	3	162.86	0.21	12	28
S. eridania	SE	L1	RR	23	204.98	0.22	18	27
S. eridania	SE	L3	IPRO	18	164.64	0.12	16	17
S. eridania	SE	L3	IPRO	14	247.72	0.13	17	17
S. eridania	SE	L3	IPRO	13	270.38	0.15	14	17
S. eridania	SE	L1	RR	2	162.86	0.21	15	27
S. eridania	SE	L3	IPRO	24	265.85	0.11	16	17
S. eridania	SE	L1	RR	20	188.14	0.18	18	27
S. eridania	SE	L3	IPRO	9	252.25	0.11	15	17
S. eridania	SE	L1	IPRO	8	255.27	0.11	22	14
S. eridania	SE	L1	RR	7	137.59	0.2	14	27
S. eridania	SE	L3	RR	29	179.71	0.22	16	28
S. eridania	SE	L3	RR	26	216.22	0.21	11	28
S. eridania	SE	L1	RR	13	204.98	0.18	19	27
S. eridania	SE	L1	IPRO	3	255.27	0.13	25	14
S. eridania	SE	L3	RR	2	186.73	0.24	11	28
S. eridania	SE	L3	RR	17	189.54	0.2	11	28
S. eridania	SE	L3	RR	18	213.41	0.2	11	28
S. eridania	SE	L3	RR	7	216.22	0.25	12	28
S. eridania	SE	L1	IPRO	26	229.6	0.16	22	14
S. eridania	SE	L1	IPRO	22	206.94	0.12	18	14
S. eridania	SE	L1	IPRO	30	351.95	0.09	29	14
S. eridania	SE	L1	RR	6	115.13	0.03	19	27
S. eridania	SE	L3	RR	1	189.54	0.23	11	28
S. eridania	SE	L3	RR	30	183.92	0.24	12	28
S. eridania	SE	L1	IPRO	21	194.85	0.19	18	14
S. eridania	SE	L1	RR	25	308.88	0.19	21	27
S. eridania	SE	L3	RR	21	188.14	0.25	11	28
S. eridania	SE	L1	IPRO	15	205.43	0.14	29	14
S. eridania	SE	L1	RR	19	263.95	0.23	18	27
S. eridania	SE	L1	IPRO	23	228.09	0.15	28	14
S. eridania	SE	L3	RR	15	160.06	0.18	12	28
S. eridania	SE	L3	RR	6	139	0.25	10	28
S. eridania	SE	L3	RR	10	190.94	0.22	11	28
S. eridania	SE	L1	IPRO	28	240.17	0.13	21	14
S. eridania	SE	L1	IPRO	1	326.27	0.16	27	14
S. eridania	SE	L3	IPRO	12	134.43	0.1	14	17
S. eridania	SE	L3	RR	25	160.06	0.23	11	28
S. eridania	SE	L3	RR	23	136.19	0.21	10	28
S. eridania	SE	L1	IPRO	29	238.66	0.14	27	14
S. eridania	SE	L3	RR	11	188.14	0.22	11	28
S. eridania	SE	L1	RR	16	285.01	0.23	20	27
S. eridania	SE	L1	RR	14	233.06	0.14	20	27
S. eridania	SE	L1	RR	5	186.73	0.15	19	27
S. eridania	SE	L1	RR	12	231.66	0.19	18	27
S. eridania	SE	L1	RR	9	234.47	0.2	16	27
S. eridania	SE	L1	RR	8	345.38	0.23	26	27
S. eridania	SE	L1	RR	18	238.68	0.22	18	27
S. eridania	SE	L1	RR	24	234.47	0.23	19	27
S. eridania	SE	L1	RR	15	258.34	0.2	20	27
S. eridania	SE	L1	RR	22	147.42	0.16	17	27
S. frugiperda	SF	L3	RR	27	117.94	0.21	14	25
S. frugiperda	SF	L3	IPRO	10	197.88	0.18	15	16
S. frugiperda	SF	L1	RR	11	228.85	0.1	17	28
S. frugiperda	SF	L1	RR	5	200.77	0.13	18	28
S. frugiperda	SF	L3	RR	10	237.28	0.2	18	25
S. frugiperda	SF	L3	IPRO	12	199.39	0.18	17	16
S. frugiperda	SF	L3	IPRO	27	175.22	0.14	14	16
S. frugiperda	SF	L3	RR	28	189.54	0.18	14	25
S. frugiperda	SF	L3	RR	9	158.65	0.22	18	25
S. frugiperda	SF	L3	RR	19	160.06	0.18	11	25
S. frugiperda	SF	L3	RR	22	150.23	0.16	9	25
S. frugiperda	SF	L3	RR	23	172.69	0.18	14	25
S. frugiperda	SF	L3	RR	8	158.65	0.18	13	25
S. frugiperda	SF	L3	RR	18	112.32	0.19	10	25
S. frugiperda	SF	L1	RR	4	175.5	0.17	17	28
S. frugiperda	SF	L1	IPRO	21	368.56	0.13	26	5
S. frugiperda	SF	L3	IPRO	6	167.67	0.1	19	16
S. frugiperda	SF	L1	RR	14	226.04	0.17	18	28
S. frugiperda	SF	L3	RR	15	161.46	0.16	11	25
S. frugiperda	SF	L3	RR	20	116.53	0.17	9	25
S. frugiperda	SF	L3	IPRO	17	184.28	0.16	19	16
S. frugiperda	SF	L3	IPRO	15	302.1	0.1	25	16
S. frugiperda	SF	L3	IPRO	23	200.9	0.13	14	16
S. frugiperda	SF	L1	IPRO	11	327.78	0.15	28	5
S. frugiperda	SF	L3	RR	4	161.46	0.15	13	25
S. frugiperda	SF	L3	RR	30	234.47	0.17	19	25
S. frugiperda	SF	L1	IPRO	7	336.84	0.08	32	5
S. frugiperda	SF	L3	RR	24	110.92	0.17	8	25
S. frugiperda	SF	L3	IPRO	21	216	0.21	15	16
S. frugiperda	SF	L1	IPRO	5	302.1	0.16	30	5
S. frugiperda	SF	L3	RR	11	157.25	0.21	11	25
S. frugiperda	SF	L3	RR	6	203.58	0.14	19	25
S. frugiperda	SF	L3	RR	2	141.8	0.21	10	25
S. frugiperda	SF	L3	IPRO	29	258.3	0.14	15	16
S. frugiperda	SF	L3	RR	12	113.72	0.2	12	25
S. frugiperda	SF	L3	IPRO	19	155.58	0.12	14	16
S. frugiperda	SF	L3	RR	17	199.37	0.13	18	25
S. frugiperda	SF	L1	RR	23	154.44	0.08	16	28
S. frugiperda	SF	L1	RR	17	197.96	0.14	17	28
S. frugiperda	SF	L1	RR	12	176.9	0.14	17	28
S. frugiperda	SF	L1	IPRO	24	285.48	0.17	23	5
S. frugiperda	SF	L3	RR	25	190.94	0.19	11	25
S. frugiperda	SF	L1	RR	1	129.17	0.16	16	28
S. frugiperda	SF	L3	IPRO	2	143.5	0.15	11	16
S. frugiperda	SF	L3	IPRO	11	89.12	0.08	16	16
S. frugiperda	SF	L1	RR	19	147.42	0.09	17	28
S. frugiperda	SF	L1	RR	7	155.84	0.15	16	28
S. frugiperda	SF	L1	RR	3	115.13	0.17	16	28
S. frugiperda	SF	L3	IPRO	18	246.21	0.15	18	16
S. frugiperda	SF	L1	RR	28	230.26	0.2	18	28
S. frugiperda	SF	L1	RR	6	190.94	0.15	16	28
S. frugiperda	SF	L3	IPRO	13	309.65	0.19	18	16
S. frugiperda	SF	L1	RR	22	181.12	0.09	16	28
S. frugiperda	SF	L1	RR	21	178.31	0.13	16	28
S. frugiperda	SF	L1	RR	24	226.04	0.1	17	28
S. frugiperda	SF	L1	RR	26	123.55	0.13	16	28
S. frugiperda	SF	L1	RR	27	155.84	0.12	16	28
S. frugiperda	SF	L1	RR	2	165.67	0.11	16	28
S. frugiperda	SF	L1	RR	8	134.78	0.17	16	28
S. frugiperda	SF	L1	RR	16	106.7	0.1	16	28
S. frugiperda	SF	L1	RR	10	168.48	0.21	16	28
S. frugiperda	SF	L3	RR	7	258.34	0.19	18	25
S. frugiperda	SF	L3	RR	16	182.52	0.2	14	25
S. frugiperda	SF	L3	RR	14	162.86	0.18	14	25
S. frugiperda	SF	L1	RR	9	134.78	0.19	16	28
S. frugiperda	SF	L3	RR	3	130.57	0.18	10	25
S. frugiperda	SF	L1	RR	20	124.96	0.11	15	28
S. frugiperda	SF	L3	IPRO	5	231.11	0.2	16	16
S. frugiperda	SF	L1	RR	29	165.67	0.2	16	28
S. frugiperda	SF	L1	RR	30	153.04	0.21	16	28
S. frugiperda	SF	L3	RR	1	154.44	0.18	18	25
S. frugiperda	SF	L1	RR	15	154.44	0.19	16	28
S. frugiperda	SF	L1	RR	18	203.58	0.2	16	28
S. frugiperda	SF	L3	IPRO	9	229.6	0.13	18	16
