# Supplementary material for: Feeding injury of major lepidopteran soybean pests in South America
Source: PLoS One. 2022 Dec 15;17(12):e0271084. doi: 10.1371/journal.pone.0271084 (PMC9754201; doi:10.1371/journal.pone.0271084)
Supplement: S1 File — (ZIP) [file pone.0271084.s001.zip › Survival.xlsx]

## Sheet: Sheet1
Trat	Especie	Larva	Variedad	Rep	Dia	Muerta
A. g L1 int	A. gemmatalis	L1	IPRO	1	2	1
A. g L1 int	A. gemmatalis	L1	IPRO	2	2	1
A. g L1 int	A. gemmatalis	L1	IPRO	3	2	1
A. g L1 int	A. gemmatalis	L1	IPRO	4	2	1
A. g L1 int	A. gemmatalis	L1	IPRO	5	3	1
A. g L1 int	A. gemmatalis	L1	IPRO	6	3	1
A. g L1 int	A. gemmatalis	L1	IPRO	7	3	1
A. g L1 int	A. gemmatalis	L1	IPRO	8	2	1
A. g L1 int	A. gemmatalis	L1	IPRO	9	2	1
A. g L1 int	A. gemmatalis	L1	IPRO	10	2	1
A. g L1 int	A. gemmatalis	L1	IPRO	11	2	1
A. g L1 int	A. gemmatalis	L1	IPRO	12	2	1
A. g L1 int	A. gemmatalis	L1	IPRO	13	2	1
A. g L1 int	A. gemmatalis	L1	IPRO	14	3	1
A. g L1 int	A. gemmatalis	L1	IPRO	15	2	1
A. g L1 int	A. gemmatalis	L1	IPRO	16	2	1
A. g L1 int	A. gemmatalis	L1	IPRO	17	2	1
A. g L1 int	A. gemmatalis	L1	IPRO	18	2	1
A. g L1 int	A. gemmatalis	L1	IPRO	19	2	1
A. g L1 int	A. gemmatalis	L1	IPRO	20	2	1
A. g L1 int	A. gemmatalis	L1	IPRO	21	2	1
A. g L1 int	A. gemmatalis	L1	IPRO	22	2	1
A. g L1 int	A. gemmatalis	L1	IPRO	23	2	1
A. g L1 int	A. gemmatalis	L1	IPRO	24	2	1
A. g L1 int	A. gemmatalis	L1	IPRO	25	2	1
A. g L1 int	A. gemmatalis	L1	IPRO	26	2	1
A. g L1 int	A. gemmatalis	L1	IPRO	27	2	1
A. g L1 int	A. gemmatalis	L1	IPRO	28	2	1
A. g L1 int	A. gemmatalis	L1	IPRO	29	2	1
A. g L1 int	A. gemmatalis	L1	IPRO	30	2	1
A. g L1 RR	A. gemmatalis	L1	RR	1	16	0
A. g L1 RR	A. gemmatalis	L1	RR	2	7	1
A. g L1 RR	A. gemmatalis	L1	RR	3	16	0
A. g L1 RR	A. gemmatalis	L1	RR	4	16	0
A. g L1 RR	A. gemmatalis	L1	RR	5	15	0
A. g L1 RR	A. gemmatalis	L1	RR	6	14	0
A. g L1 RR	A. gemmatalis	L1	RR	7	16	0
A. g L1 RR	A. gemmatalis	L1	RR	8	11	1
A. g L1 RR	A. gemmatalis	L1	RR	9	16	0
A. g L1 RR	A. gemmatalis	L1	RR	10	16	0
A. g L1 RR	A. gemmatalis	L1	RR	11	14	0
A. g L1 RR	A. gemmatalis	L1	RR	12	4	1
A. g L1 RR	A. gemmatalis	L1	RR	13	17	0
A. g L1 RR	A. gemmatalis	L1	RR	14	14	0
A. g L1 RR	A. gemmatalis	L1	RR	15	17	0
A. g L1 RR	A. gemmatalis	L1	RR	16	14	0
A. g L1 RR	A. gemmatalis	L1	RR	17	16	0
A. g L1 RR	A. gemmatalis	L1	RR	18	17	0
A. g L1 RR	A. gemmatalis	L1	RR	19	15	0
A. g L1 RR	A. gemmatalis	L1	RR	20	17	0
A. g L1 RR	A. gemmatalis	L1	RR	21	16	0
A. g L1 RR	A. gemmatalis	L1	RR	22	16	0
A. g L1 RR	A. gemmatalis	L1	RR	23	16	0
A. g L1 RR	A. gemmatalis	L1	RR	24	17	0
A. g L1 RR	A. gemmatalis	L1	RR	25	16	0
A. g L1 RR	A. gemmatalis	L1	RR	26	17	0
A. g L1 RR	A. gemmatalis	L1	RR	27	15	0
A. g L1 RR	A. gemmatalis	L1	RR	28	15	0
A. g L1 RR	A. gemmatalis	L1	RR	29	16	0
A. g L1 RR	A. gemmatalis	L1	RR	30	15	0
A. g L3 int	A. gemmatalis	L3	IPRO	1	2	1
A. g L3 int	A. gemmatalis	L3	IPRO	2	2	1
A. g L3 int	A. gemmatalis	L3	IPRO	3	2	1
A. g L3 int	A. gemmatalis	L3	IPRO	4	2	1
A. g L3 int	A. gemmatalis	L3	IPRO	5	3	1
A. g L3 int	A. gemmatalis	L3	IPRO	6	2	1
A. g L3 int	A. gemmatalis	L3	IPRO	7	2	1
A. g L3 int	A. gemmatalis	L3	IPRO	8	3	1
A. g L3 int	A. gemmatalis	L3	IPRO	9	2	1
A. g L3 int	A. gemmatalis	L3	IPRO	10	2	1
A. g L3 int	A. gemmatalis	L3	IPRO	11	2	1
A. g L3 int	A. gemmatalis	L3	IPRO	12	2	1
A. g L3 int	A. gemmatalis	L3	IPRO	13	2	1
A. g L3 int	A. gemmatalis	L3	IPRO	14	3	1
A. g L3 int	A. gemmatalis	L3	IPRO	15	2	1
A. g L3 int	A. gemmatalis	L3	IPRO	16	2	1
A. g L3 int	A. gemmatalis	L3	IPRO	17	3	1
A. g L3 int	A. gemmatalis	L3	IPRO	18	3	1
A. g L3 int	A. gemmatalis	L3	IPRO	19	2	1
A. g L3 int	A. gemmatalis	L3	IPRO	20	2	1
A. g L3 int	A. gemmatalis	L3	IPRO	21	2	1
A. g L3 int	A. gemmatalis	L3	IPRO	22	3	1
A. g L3 int	A. gemmatalis	L3	IPRO	23	3	1
A. g L3 int	A. gemmatalis	L3	IPRO	24	2	1
A. g L3 int	A. gemmatalis	L3	IPRO	25	2	1
A. g L3 int	A. gemmatalis	L3	IPRO	26	2	1
A. g L3 int	A. gemmatalis	L3	IPRO	27	2	1
A. g L3 int	A. gemmatalis	L3	IPRO	28	3	1
A. g L3 int	A. gemmatalis	L3	IPRO	29	3	1
A. g L3 int	A. gemmatalis	L3	IPRO	30	2	1
A. g L3 RR	A. gemmatalis	L3	RR	1	4	1
A. g L3 RR	A. gemmatalis	L3	RR	2	10	0
A. g L3 RR	A. gemmatalis	L3	RR	3	11	0
A. g L3 RR	A. gemmatalis	L3	RR	4	11	0
A. g L3 RR	A. gemmatalis	L3	RR	5	9	1
A. g L3 RR	A. gemmatalis	L3	RR	6	11	0
A. g L3 RR	A. gemmatalis	L3	RR	7	10	0
A. g L3 RR	A. gemmatalis	L3	RR	8	10	0
A. g L3 RR	A. gemmatalis	L3	RR	9	11	0
A. g L3 RR	A. gemmatalis	L3	RR	10	8	1
A. g L3 RR	A. gemmatalis	L3	RR	11	11	0
A. g L3 RR	A. gemmatalis	L3	RR	12	11	0
A. g L3 RR	A. gemmatalis	L3	RR	13	10	0
A. g L3 RR	A. gemmatalis	L3	RR	14	9	0
A. g L3 RR	A. gemmatalis	L3	RR	15	9	0
A. g L3 RR	A. gemmatalis	L3	RR	16	11	0
A. g L3 RR	A. gemmatalis	L3	RR	17	13	0
A. g L3 RR	A. gemmatalis	L3	RR	18	13	0
A. g L3 RR	A. gemmatalis	L3	RR	19	10	0
A. g L3 RR	A. gemmatalis	L3	RR	20	11	0
A. g L3 RR	A. gemmatalis	L3	RR	21	10	0
A. g L3 RR	A. gemmatalis	L3	RR	22	6	1
A. g L3 RR	A. gemmatalis	L3	RR	23	10	0
A. g L3 RR	A. gemmatalis	L3	RR	24	14	0
A. g L3 RR	A. gemmatalis	L3	RR	25	12	0
A. g L3 RR	A. gemmatalis	L3	RR	26	6	1
A. g L3 RR	A. gemmatalis	L3	RR	27	14	0
A. g L3 RR	A. gemmatalis	L3	RR	28	14	1
A. g L3 RR	A. gemmatalis	L3	RR	29	12	0
A. g L3 RR	A. gemmatalis	L3	RR	30	13	0
C. i L1 int	C. includens	L1	IPRO	1	3	1
C. i L1 int	C. includens	L1	IPRO	2	3	1
C. i L1 int	C. includens	L1	IPRO	3	3	1
C. i L1 int	C. includens	L1	IPRO	4	3	1
C. i L1 int	C. includens	L1	IPRO	5	3	1
C. i L1 int	C. includens	L1	IPRO	6	3	1
C. i L1 int	C. includens	L1	IPRO	7	2	1
C. i L1 int	C. includens	L1	IPRO	8	3	1
C. i L1 int	C. includens	L1	IPRO	9	2	1
C. i L1 int	C. includens	L1	IPRO	10	3	1
C. i L1 int	C. includens	L1	IPRO	11	3	1
C. i L1 int	C. includens	L1	IPRO	12	3	1
C. i L1 int	C. includens	L1	IPRO	13	3	1
C. i L1 int	C. includens	L1	IPRO	14	2	1
C. i L1 int	C. includens	L1	IPRO	15	2	1
C. i L1 int	C. includens	L1	IPRO	16	2	1
C. i L1 int	C. includens	L1	IPRO	17	3	1
C. i L1 int	C. includens	L1	IPRO	18	3	1
C. i L1 int	C. includens	L1	IPRO	19	3	1
C. i L1 int	C. includens	L1	IPRO	20	3	1
C. i L1 int	C. includens	L1	IPRO	21	3	1
C. i L1 int	C. includens	L1	IPRO	22	3	1
C. i L1 int	C. includens	L1	IPRO	23	3	1
C. i L1 int	C. includens	L1	IPRO	24	3	1
C. i L1 int	C. includens	L1	IPRO	25	2	1
C. i L1 int	C. includens	L1	IPRO	26	3	1
C. i L1 int	C. includens	L1	IPRO	27	3	1
C. i L1 int	C. includens	L1	IPRO	28	3	1
C. i L1 int	C. includens	L1	IPRO	29	3	1
C. i L1 int	C. includens	L1	IPRO	30	3	1
C. i L1 RR	C. includens	L1	RR	1	19	0
C. i L1 RR	C. includens	L1	RR	2	16	1
C. i L1 RR	C. includens	L1	RR	3	19	0
C. i L1 RR	C. includens	L1	RR	4	19	1
C. i L1 RR	C. includens	L1	RR	5	26	0
C. i L1 RR	C. includens	L1	RR	6	19	0
C. i L1 RR	C. includens	L1	RR	7	19	1
C. i L1 RR	C. includens	L1	RR	8	19	0
C. i L1 RR	C. includens	L1	RR	9	5	1
C. i L1 RR	C. includens	L1	RR	10	23	0
C. i L1 RR	C. includens	L1	RR	11	19	0
C. i L1 RR	C. includens	L1	RR	12	19	0
C. i L1 RR	C. includens	L1	RR	13	26	1
C. i L1 RR	C. includens	L1	RR	14	26	0
C. i L1 RR	C. includens	L1	RR	15	5	1
C. i L1 RR	C. includens	L1	RR	16	26	0
C. i L1 RR	C. includens	L1	RR	17	23	1
C. i L1 RR	C. includens	L1	RR	18	20	1
C. i L1 RR	C. includens	L1	RR	19	19	0
C. i L1 RR	C. includens	L1	RR	20	21	1
C. i L1 RR	C. includens	L1	RR	21	19	0
C. i L1 RR	C. includens	L1	RR	22	19	0
C. i L1 RR	C. includens	L1	RR	23	20	0
C. i L1 RR	C. includens	L1	RR	24	12	1
C. i L1 RR	C. includens	L1	RR	25	19	0
C. i L1 RR	C. includens	L1	RR	26	19	0
C. i L1 RR	C. includens	L1	RR	27	23	0
C. i L1 RR	C. includens	L1	RR	28	19	1
C. i L1 RR	C. includens	L1	RR	29	19	0
C. i L1 RR	C. includens	L1	RR	30	26	0
C. i L3 int	C. includens	L3	IPRO	1	3	1
C. i L3 int	C. includens	L3	IPRO	2	3	1
C. i L3 int	C. includens	L3	IPRO	3	3	1
C. i L3 int	C. includens	L3	IPRO	4	3	1
C. i L3 int	C. includens	L3	IPRO	5	4	1
C. i L3 int	C. includens	L3	IPRO	6	3	1
C. i L3 int	C. includens	L3	IPRO	7	4	1
C. i L3 int	C. includens	L3	IPRO	8	3	1
C. i L3 int	C. includens	L3	IPRO	9	3	1
C. i L3 int	C. includens	L3	IPRO	10	4	1
C. i L3 int	C. includens	L3	IPRO	11	4	1
C. i L3 int	C. includens	L3	IPRO	12	4	1
C. i L3 int	C. includens	L3	IPRO	13	3	1
C. i L3 int	C. includens	L3	IPRO	14	3	1
C. i L3 int	C. includens	L3	IPRO	15	3	1
C. i L3 int	C. includens	L3	IPRO	16	3	1
C. i L3 int	C. includens	L3	IPRO	17	3	1
C. i L3 int	C. includens	L3	IPRO	18	3	1
C. i L3 int	C. includens	L3	IPRO	19	3	1
C. i L3 int	C. includens	L3	IPRO	20	4	1
C. i L3 int	C. includens	L3	IPRO	21	4	1
C. i L3 int	C. includens	L3	IPRO	22	3	1
C. i L3 int	C. includens	L3	IPRO	23	4	1
C. i L3 int	C. includens	L3	IPRO	24	3	1
C. i L3 int	C. includens	L3	IPRO	25	3	1
C. i L3 int	C. includens	L3	IPRO	26	4	1
C. i L3 int	C. includens	L3	IPRO	27	4	1
C. i L3 int	C. includens	L3	IPRO	28	3	1
C. i L3 int	C. includens	L3	IPRO	29	4	1
C. i L3 int	C. includens	L3	IPRO	30	4	1
C. i L3 RR	C. includens	L3	RR	1	13	0
C. i L3 RR	C. includens	L3	RR	2	12	0
C. i L3 RR	C. includens	L3	RR	3	12	0
C. i L3 RR	C. includens	L3	RR	4	12	0
C. i L3 RR	C. includens	L3	RR	5	13	0
C. i L3 RR	C. includens	L3	RR	6	13	0
C. i L3 RR	C. includens	L3	RR	7	13	0
C. i L3 RR	C. includens	L3	RR	8	13	0
C. i L3 RR	C. includens	L3	RR	9	13	0
C. i L3 RR	C. includens	L3	RR	10	13	0
C. i L3 RR	C. includens	L3	RR	11	12	0
C. i L3 RR	C. includens	L3	RR	12	13	0
C. i L3 RR	C. includens	L3	RR	13	13	0
C. i L3 RR	C. includens	L3	RR	14	13	0
C. i L3 RR	C. includens	L3	RR	15	12	0
C. i L3 RR	C. includens	L3	RR	16	12	0
C. i L3 RR	C. includens	L3	RR	17	13	0
C. i L3 RR	C. includens	L3	RR	18	13	0
C. i L3 RR	C. includens	L3	RR	19	12	0
C. i L3 RR	C. includens	L3	RR	20	13	0
C. i L3 RR	C. includens	L3	RR	21	13	0
C. i L3 RR	C. includens	L3	RR	22	13	0
C. i L3 RR	C. includens	L3	RR	23	12	0
C. i L3 RR	C. includens	L3	RR	24	13	0
C. i L3 RR	C. includens	L3	RR	25	13	0
C. i L3 RR	C. includens	L3	RR	26	13	0
C. i L3 RR	C. includens	L3	RR	27	13	0
C. i L3 RR	C. includens	L3	RR	28	13	0
C. i L3 RR	C. includens	L3	RR	29	13	0
C. i L3 RR	C. includens	L3	RR	30	13	0
H. a L1 int	H. armigera	L1	IPRO	1	12	1
H. a L1 int	H. armigera	L1	IPRO	2	12	1
H. a L1 int	H. armigera	L1	IPRO	3	12	1
H. a L1 int	H. armigera	L1	IPRO	4	12	1
H. a L1 int	H. armigera	L1	IPRO	5	12	1
H. a L1 int	H. armigera	L1	IPRO	6	12	1
H. a L1 int	H. armigera	L1	IPRO	7	3	1
H. a L1 int	H. armigera	L1	IPRO	8	3	1
H. a L1 int	H. armigera	L1	IPRO	9	3	1
H. a L1 int	H. armigera	L1	IPRO	10	3	1
H. a L1 int	H. armigera	L1	IPRO	11	3	1
H. a L1 int	H. armigera	L1	IPRO	12	2	1
H. a L1 int	H. armigera	L1	IPRO	13	3	1
H. a L1 int	H. armigera	L1	IPRO	14	2	1
H. a L1 int	H. armigera	L1	IPRO	15	3	1
H. a L1 int	H. armigera	L1	IPRO	16	3	1
H. a L1 int	H. armigera	L1	IPRO	17	4	1
H. a L1 int	H. armigera	L1	IPRO	18	3	1
H. a L1 int	H. armigera	L1	IPRO	19	3	1
H. a L1 int	H. armigera	L1	IPRO	20	4	1
H. a L1 int	H. armigera	L1	IPRO	21	4	1
H. a L1 int	H. armigera	L1	IPRO	22	3	1
H. a L1 int	H. armigera	L1	IPRO	23	3	1
H. a L1 int	H. armigera	L1	IPRO	24	3	1
H. a L1 int	H. armigera	L1	IPRO	25	3	1
H. a L1 int	H. armigera	L1	IPRO	26	3	1
H. a L1 int	H. armigera	L1	IPRO	27	4	1
H. a L1 int	H. armigera	L1	IPRO	28	3	1
H. a L1 int	H. armigera	L1	IPRO	29	3	1
H. a L1 int	H. armigera	L1	IPRO	30	3	1
H. a L1 RR	H. armigera	L1	RR	1	16	0
H. a L1 RR	H. armigera	L1	RR	2	16	0
H. a L1 RR	H. armigera	L1	RR	3	17	0
H. a L1 RR	H. armigera	L1	RR	4	16	0
H. a L1 RR	H. armigera	L1	RR	5	21	0
H. a L1 RR	H. armigera	L1	RR	6	19	0
H. a L1 RR	H. armigera	L1	RR	7	21	0
H. a L1 RR	H. armigera	L1	RR	8	17	0
H. a L1 RR	H. armigera	L1	RR	9	21	0
H. a L1 RR	H. armigera	L1	RR	10	17	0
H. a L1 RR	H. armigera	L1	RR	11	18	0
H. a L1 RR	H. armigera	L1	RR	12	21	0
H. a L1 RR	H. armigera	L1	RR	13	17	0
H. a L1 RR	H. armigera	L1	RR	14	19	0
H. a L1 RR	H. armigera	L1	RR	15	19	0
H. a L1 RR	H. armigera	L1	RR	16	21	0
H. a L1 RR	H. armigera	L1	RR	17	21	0
H. a L1 RR	H. armigera	L1	RR	18	18	0
H. a L1 RR	H. armigera	L1	RR	19	19	0
H. a L1 RR	H. armigera	L1	RR	20	21	0
H. a L1 RR	H. armigera	L1	RR	21	21	0
H. a L1 RR	H. armigera	L1	RR	22	19	0
H. a L1 RR	H. armigera	L1	RR	23	21	0
H. a L1 RR	H. armigera	L1	RR	24	19	0
H. a L1 RR	H. armigera	L1	RR	25	18	0
H. a L1 RR	H. armigera	L1	RR	26	21	0
H. a L1 RR	H. armigera	L1	RR	27	21	0
H. a L1 RR	H. armigera	L1	RR	28	21	0
H. a L1 RR	H. armigera	L1	RR	29	18	0
H. a L1 RR	H. armigera	L1	RR	30	21	0
H. a L3 int	H. armigera	L3	IPRO	1	5	1
H. a L3 int	H. armigera	L3	IPRO	2	6	1
H. a L3 int	H. armigera	L3	IPRO	3	4	1
H. a L3 int	H. armigera	L3	IPRO	4	6	1
H. a L3 int	H. armigera	L3	IPRO	5	3	1
H. a L3 int	H. armigera	L3	IPRO	6	3	1
H. a L3 int	H. armigera	L3	IPRO	7	5	1
H. a L3 int	H. armigera	L3	IPRO	8	4	1
H. a L3 int	H. armigera	L3	IPRO	9	5	1
H. a L3 int	H. armigera	L3	IPRO	10	5	1
H. a L3 int	H. armigera	L3	IPRO	11	4	1
H. a L3 int	H. armigera	L3	IPRO	12	3	1
H. a L3 int	H. armigera	L3	IPRO	13	3	1
H. a L3 int	H. armigera	L3	IPRO	14	3	1
H. a L3 int	H. armigera	L3	IPRO	15	5	1
H. a L3 int	H. armigera	L3	IPRO	16	4	1
H. a L3 int	H. armigera	L3	IPRO	17	3	1
H. a L3 int	H. armigera	L3	IPRO	18	6	1
H. a L3 int	H. armigera	L3	IPRO	19	6	1
H. a L3 int	H. armigera	L3	IPRO	20	4	1
H. a L3 int	H. armigera	L3	IPRO	21	5	1
H. a L3 int	H. armigera	L3	IPRO	22	4	1
H. a L3 int	H. armigera	L3	IPRO	23	5	1
H. a L3 int	H. armigera	L3	IPRO	24	6	1
H. a L3 int	H. armigera	L3	IPRO	25	4	1
H. a L3 int	H. armigera	L3	IPRO	26	6	1
H. a L3 int	H. armigera	L3	IPRO	27	5	1
H. a L3 int	H. armigera	L3	IPRO	28	4	1
H. a L3 int	H. armigera	L3	IPRO	29	4	1
H. a L3 int	H. armigera	L3	IPRO	30	3	1
H. a L3 RR	H. armigera	L3	RR	1	16	0
H. a L3 RR	H. armigera	L3	RR	2	16	0
H. a L3 RR	H. armigera	L3	RR	3	16	0
H. a L3 RR	H. armigera	L3	RR	4	16	0
H. a L3 RR	H. armigera	L3	RR	5	11	1
H. a L3 RR	H. armigera	L3	RR	6	16	0
H. a L3 RR	H. armigera	L3	RR	7	16	0
H. a L3 RR	H. armigera	L3	RR	8	14	0
H. a L3 RR	H. armigera	L3	RR	9	16	0
H. a L3 RR	H. armigera	L3	RR	10	14	0
H. a L3 RR	H. armigera	L3	RR	11	14	0
H. a L3 RR	H. armigera	L3	RR	12	10	1
H. a L3 RR	H. armigera	L3	RR	13	16	0
H. a L3 RR	H. armigera	L3	RR	14	16	0
H. a L3 RR	H. armigera	L3	RR	15	16	0
H. a L3 RR	H. armigera	L3	RR	16	14	0
H. a L3 RR	H. armigera	L3	RR	17	16	0
H. a L3 RR	H. armigera	L3	RR	18	16	0
H. a L3 RR	H. armigera	L3	RR	19	14	0
H. a L3 RR	H. armigera	L3	RR	20	16	0
H. a L3 RR	H. armigera	L3	RR	21	9	1
H. a L3 RR	H. armigera	L3	RR	22	16	0
H. a L3 RR	H. armigera	L3	RR	23	14	0
H. a L3 RR	H. armigera	L3	RR	24	16	0
H. a L3 RR	H. armigera	L3	RR	25	16	0
H. a L3 RR	H. armigera	L3	RR	26	13	0
H. a L3 RR	H. armigera	L3	RR	27	16	0
H. a L3 RR	H. armigera	L3	RR	28	16	0
H. a L3 RR	H. armigera	L3	RR	29	13	0
H. a L3 RR	H. armigera	L3	RR	30	14	0
S. c L1 Int	S. cosmioides	L1	IPRO	1	29	0
S. c L1 Int	S. cosmioides	L1	IPRO	2	16	1
S. c L1 Int	S. cosmioides	L1	IPRO	3	8	1
S. c L1 Int	S. cosmioides	L1	IPRO	4	37	0
S. c L1 Int	S. cosmioides	L1	IPRO	5	20	1
S. c L1 Int	S. cosmioides	L1	IPRO	6	27	0
S. c L1 Int	S. cosmioides	L1	IPRO	7	26	0
S. c L1 Int	S. cosmioides	L1	IPRO	8	33	0
S. c L1 Int	S. cosmioides	L1	IPRO	9	3	1
S. c L1 Int	S. cosmioides	L1	IPRO	10	33	0
S. c L1 Int	S. cosmioides	L1	IPRO	11	14	1
S. c L1 Int	S. cosmioides	L1	IPRO	12	36	1
S. c L1 Int	S. cosmioides	L1	IPRO	13	8	1
S. c L1 Int	S. cosmioides	L1	IPRO	14	7	1
S. c L1 Int	S. cosmioides	L1	IPRO	15	29	0
S. c L1 Int	S. cosmioides	L1	IPRO	16	4	1
S. c L1 Int	S. cosmioides	L1	IPRO	17	24	1
S. c L1 Int	S. cosmioides	L1	IPRO	18	30	1
S. c L1 Int	S. cosmioides	L1	IPRO	19	36	0
S. c L1 Int	S. cosmioides	L1	IPRO	20	23	1
S. c L1 Int	S. cosmioides	L1	IPRO	21	17	1
S. c L1 Int	S. cosmioides	L1	IPRO	22	6	1
S. c L1 Int	S. cosmioides	L1	IPRO	23	4	1
S. c L1 Int	S. cosmioides	L1	IPRO	24	6	1
S. c L1 Int	S. cosmioides	L1	IPRO	25	48	1
S. c L1 Int	S. cosmioides	L1	IPRO	26	36	0
S. c L1 Int	S. cosmioides	L1	IPRO	27	41	1
S. c L1 Int	S. cosmioides	L1	IPRO	28	16	1
S. c L1 Int	S. cosmioides	L1	IPRO	29	27	0
S. c L1 Int	S. cosmioides	L1	IPRO	30	29	0
S. c L1 RR	S. cosmioides	L1	RR	1	24	1
S. c L1 RR	S. cosmioides	L1	RR	2	26	0
S. c L1 RR	S. cosmioides	L1	RR	3	22	0
S. c L1 RR	S. cosmioides	L1	RR	4	17	1
S. c L1 RR	S. cosmioides	L1	RR	5	27	0
S. c L1 RR	S. cosmioides	L1	RR	6	11	1
S. c L1 RR	S. cosmioides	L1	RR	7	20	1
S. c L1 RR	S. cosmioides	L1	RR	8	11	1
S. c L1 RR	S. cosmioides	L1	RR	9	4	1
S. c L1 RR	S. cosmioides	L1	RR	10	21	1
S. c L1 RR	S. cosmioides	L1	RR	11	8	1
S. c L1 RR	S. cosmioides	L1	RR	12	26	0
S. c L1 RR	S. cosmioides	L1	RR	13	16	1
S. c L1 RR	S. cosmioides	L1	RR	14	11	1
S. c L1 RR	S. cosmioides	L1	RR	15	26	0
S. c L1 RR	S. cosmioides	L1	RR	16	4	1
S. c L1 RR	S. cosmioides	L1	RR	17	47	1
S. c L1 RR	S. cosmioides	L1	RR	18	28	0
S. c L1 RR	S. cosmioides	L1	RR	19	30	0
S. c L1 RR	S. cosmioides	L1	RR	20	27	1
S. c L1 RR	S. cosmioides	L1	RR	21	48	0
S. c L1 RR	S. cosmioides	L1	RR	22	8	1
S. c L1 RR	S. cosmioides	L1	RR	23	11	1
S. c L1 RR	S. cosmioides	L1	RR	24	40	1
S. c L1 RR	S. cosmioides	L1	RR	25	24	1
S. c L1 RR	S. cosmioides	L1	RR	26	24	1
S. c L1 RR	S. cosmioides	L1	RR	27	27	1
S. c L1 RR	S. cosmioides	L1	RR	28	13	1
S. c L1 RR	S. cosmioides	L1	RR	29	27	0
S. c L1 RR	S. cosmioides	L1	RR	30	27	0
S. c L3 Int	S. cosmioides	L3	IPRO	1	24	1
S. c L3 Int	S. cosmioides	L3	IPRO	2	4	1
S. c L3 Int	S. cosmioides	L3	IPRO	3	5	1
S. c L3 Int	S. cosmioides	L3	IPRO	4	29	0
S. c L3 Int	S. cosmioides	L3	IPRO	5	23	0
S. c L3 Int	S. cosmioides	L3	IPRO	6	22	0
S. c L3 Int	S. cosmioides	L3	IPRO	7	20	0
S. c L3 Int	S. cosmioides	L3	IPRO	8	22	0
S. c L3 Int	S. cosmioides	L3	IPRO	9	10	1
S. c L3 Int	S. cosmioides	L3	IPRO	10	31	1
S. c L3 Int	S. cosmioides	L3	IPRO	11	15	1
S. c L3 Int	S. cosmioides	L3	IPRO	12	24	0
S. c L3 Int	S. cosmioides	L3	IPRO	13	30	0
S. c L3 Int	S. cosmioides	L3	IPRO	14	29	0
S. c L3 Int	S. cosmioides	L3	IPRO	15	27	0
S. c L3 Int	S. cosmioides	L3	IPRO	16	14	1
S. c L3 Int	S. cosmioides	L3	IPRO	17	44	1
S. c L3 Int	S. cosmioides	L3	IPRO	18	29	0
S. c L3 Int	S. cosmioides	L3	IPRO	19	11	1
S. c L3 Int	S. cosmioides	L3	IPRO	20	30	1
S. c L3 Int	S. cosmioides	L3	IPRO	21	21	0
S. c L3 Int	S. cosmioides	L3	IPRO	22	31	1
S. c L3 Int	S. cosmioides	L3	IPRO	23	21	0
S. c L3 Int	S. cosmioides	L3	IPRO	24	23	0
S. c L3 Int	S. cosmioides	L3	IPRO	25	22	0
S. c L3 Int	S. cosmioides	L3	IPRO	26	23	0
S. c L3 Int	S. cosmioides	L3	IPRO	27	23	0
S. c L3 Int	S. cosmioides	L3	IPRO	28	23	0
S. c L3 Int	S. cosmioides	L3	IPRO	29	30	1
S. c L3 Int	S. cosmioides	L3	IPRO	30	7	1
S. c L3 RR	S. cosmioides	L3	RR	1	23	0
S. c L3 RR	S. cosmioides	L3	RR	2	27	1
S. c L3 RR	S. cosmioides	L3	RR	3	21	0
S. c L3 RR	S. cosmioides	L3	RR	4	21	0
S. c L3 RR	S. cosmioides	L3	RR	5	21	0
S. c L3 RR	S. cosmioides	L3	RR	6	10	1
S. c L3 RR	S. cosmioides	L3	RR	7	20	0
S. c L3 RR	S. cosmioides	L3	RR	8	21	0
S. c L3 RR	S. cosmioides	L3	RR	9	23	0
S. c L3 RR	S. cosmioides	L3	RR	10	21	1
S. c L3 RR	S. cosmioides	L3	RR	11	21	0
S. c L3 RR	S. cosmioides	L3	RR	12	21	0
S. c L3 RR	S. cosmioides	L3	RR	13	22	0
S. c L3 RR	S. cosmioides	L3	RR	14	23	0
S. c L3 RR	S. cosmioides	L3	RR	15	22	0
S. c L3 RR	S. cosmioides	L3	RR	16	20	0
S. c L3 RR	S. cosmioides	L3	RR	17	5	1
S. c L3 RR	S. cosmioides	L3	RR	18	25	1
S. c L3 RR	S. cosmioides	L3	RR	19	25	1
S. c L3 RR	S. cosmioides	L3	RR	20	21	0
S. c L3 RR	S. cosmioides	L3	RR	21	20	0
S. c L3 RR	S. cosmioides	L3	RR	22	23	0
S. c L3 RR	S. cosmioides	L3	RR	23	21	0
S. c L3 RR	S. cosmioides	L3	RR	24	21	0
S. c L3 RR	S. cosmioides	L3	RR	25	20	0
S. c L3 RR	S. cosmioides	L3	RR	26	25	0
S. c L3 RR	S. cosmioides	L3	RR	27	20	0
S. c L3 RR	S. cosmioides	L3	RR	28	21	0
S. c L3 RR	S. cosmioides	L3	RR	29	21	0
S. c L3 RR	S. cosmioides	L3	RR	30	20	0
S. e L1 Int	S. eridania	L1	IPRO	1	33	0
S. e L1 Int	S. eridania	L1	IPRO	2	4	1
S. e L1 Int	S. eridania	L1	IPRO	3	26	0
S. e L1 Int	S. eridania	L1	IPRO	4	33	1
S. e L1 Int	S. eridania	L1	IPRO	5	26	0
S. e L1 Int	S. eridania	L1	IPRO	6	36	1
S. e L1 Int	S. eridania	L1	IPRO	7	11	1
S. e L1 Int	S. eridania	L1	IPRO	8	26	0
S. e L1 Int	S. eridania	L1	IPRO	9	40	1
S. e L1 Int	S. eridania	L1	IPRO	10	14	1
S. e L1 Int	S. eridania	L1	IPRO	11	2	1
S. e L1 Int	S. eridania	L1	IPRO	12	33	1
S. e L1 Int	S. eridania	L1	IPRO	13	28	1
S. e L1 Int	S. eridania	L1	IPRO	14	28	1
S. e L1 Int	S. eridania	L1	IPRO	15	33	0
S. e L1 Int	S. eridania	L1	IPRO	16	28	0
S. e L1 Int	S. eridania	L1	IPRO	17	34	1
S. e L1 Int	S. eridania	L1	IPRO	18	33	0
S. e L1 Int	S. eridania	L1	IPRO	19	21	1
S. e L1 Int	S. eridania	L1	IPRO	20	15	1
S. e L1 Int	S. eridania	L1	IPRO	21	21	0
S. e L1 Int	S. eridania	L1	IPRO	22	21	0
S. e L1 Int	S. eridania	L1	IPRO	23	33	0
S. e L1 Int	S. eridania	L1	IPRO	24	18	1
S. e L1 Int	S. eridania	L1	IPRO	25	41	1
S. e L1 Int	S. eridania	L1	IPRO	26	26	0
S. e L1 Int	S. eridania	L1	IPRO	27	29	1
S. e L1 Int	S. eridania	L1	IPRO	28	26	0
S. e L1 Int	S. eridania	L1	IPRO	29	33	0
S. e L1 Int	S. eridania	L1	IPRO	30	33	0
S. e L1 RR	S. eridania	L1	RR	1	20	0
S. e L1 RR	S. eridania	L1	RR	2	17	0
S. e L1 RR	S. eridania	L1	RR	3	20	1
S. e L1 RR	S. eridania	L1	RR	4	19	0
S. e L1 RR	S. eridania	L1	RR	5	20	0
S. e L1 RR	S. eridania	L1	RR	6	23	0
S. e L1 RR	S. eridania	L1	RR	7	18	0
S. e L1 RR	S. eridania	L1	RR	8	27	0
S. e L1 RR	S. eridania	L1	RR	9	17	0
S. e L1 RR	S. eridania	L1	RR	10	19	0
S. e L1 RR	S. eridania	L1	RR	11	19	0
S. e L1 RR	S. eridania	L1	RR	12	19	0
S. e L1 RR	S. eridania	L1	RR	13	20	0
S. e L1 RR	S. eridania	L1	RR	14	21	0
S. e L1 RR	S. eridania	L1	RR	15	21	0
S. e L1 RR	S. eridania	L1	RR	16	21	0
S. e L1 RR	S. eridania	L1	RR	17	19	0
S. e L1 RR	S. eridania	L1	RR	18	19	0
S. e L1 RR	S. eridania	L1	RR	19	19	0
S. e L1 RR	S. eridania	L1	RR	20	21	0
S. e L1 RR	S. eridania	L1	RR	21	14	1
S. e L1 RR	S. eridania	L1	RR	22	18	0
S. e L1 RR	S. eridania	L1	RR	23	21	0
S. e L1 RR	S. eridania	L1	RR	24	20	0
S. e L1 RR	S. eridania	L1	RR	25	26	0
S. e L1 RR	S. eridania	L1	RR	26	18	0
S. e L1 RR	S. eridania	L1	RR	27	31	0
S. e L1 RR	S. eridania	L1	RR	28	23	0
S. e L1 RR	S. eridania	L1	RR	29	21	0
S. e L1 RR	S. eridania	L1	RR	30	3	1
S. e L3 Int	S. eridania	L3	IPRO	1	20	1
S. e L3 Int	S. eridania	L3	IPRO	2	19	0
S. e L3 Int	S. eridania	L3	IPRO	3	18	0
S. e L3 Int	S. eridania	L3	IPRO	4	21	1
S. e L3 Int	S. eridania	L3	IPRO	5	24	1
S. e L3 Int	S. eridania	L3	IPRO	6	23	0
S. e L3 Int	S. eridania	L3	IPRO	7	19	0
S. e L3 Int	S. eridania	L3	IPRO	8	19	0
S. e L3 Int	S. eridania	L3	IPRO	9	19	0
S. e L3 Int	S. eridania	L3	IPRO	10	14	1
S. e L3 Int	S. eridania	L3	IPRO	11	26	1
S. e L3 Int	S. eridania	L3	IPRO	12	19	0
S. e L3 Int	S. eridania	L3	IPRO	13	16	0
S. e L3 Int	S. eridania	L3	IPRO	14	19	0
S. e L3 Int	S. eridania	L3	IPRO	15	21	0
S. e L3 Int	S. eridania	L3	IPRO	16	24	1
S. e L3 Int	S. eridania	L3	IPRO	17	13	1
S. e L3 Int	S. eridania	L3	IPRO	18	19	0
S. e L3 Int	S. eridania	L3	IPRO	19	19	1
S. e L3 Int	S. eridania	L3	IPRO	20	19	0
S. e L3 Int	S. eridania	L3	IPRO	21	7	1
S. e L3 Int	S. eridania	L3	IPRO	22	21	0
S. e L3 Int	S. eridania	L3	IPRO	23	9	1
S. e L3 Int	S. eridania	L3	IPRO	24	19	0
S. e L3 Int	S. eridania	L3	IPRO	25	24	0
S. e L3 Int	S. eridania	L3	IPRO	26	19	1
S. e L3 Int	S. eridania	L3	IPRO	27	24	1
S. e L3 Int	S. eridania	L3	IPRO	28	15	0
S. e L3 Int	S. eridania	L3	IPRO	29	19	0
S. e L3 Int	S. eridania	L3	IPRO	30	19	1
S. e L3 RR	S. eridania	L3	RR	1	14	0
S. e L3 RR	S. eridania	L3	RR	2	14	0
S. e L3 RR	S. eridania	L3	RR	3	14	0
S. e L3 RR	S. eridania	L3	RR	4	17	0
S. e L3 RR	S. eridania	L3	RR	5	17	0
S. e L3 RR	S. eridania	L3	RR	6	13	0
S. e L3 RR	S. eridania	L3	RR	7	15	0
S. e L3 RR	S. eridania	L3	RR	8	14	0
S. e L3 RR	S. eridania	L3	RR	9	16	0
S. e L3 RR	S. eridania	L3	RR	10	14	0
S. e L3 RR	S. eridania	L3	RR	11	14	0
S. e L3 RR	S. eridania	L3	RR	12	14	0
S. e L3 RR	S. eridania	L3	RR	13	15	0
S. e L3 RR	S. eridania	L3	RR	14	18	0
S. e L3 RR	S. eridania	L3	RR	15	15	0
S. e L3 RR	S. eridania	L3	RR	16	14	0
S. e L3 RR	S. eridania	L3	RR	17	14	0
S. e L3 RR	S. eridania	L3	RR	18	14	0
S. e L3 RR	S. eridania	L3	RR	19	18	1
S. e L3 RR	S. eridania	L3	RR	20	15	0
S. e L3 RR	S. eridania	L3	RR	21	14	0
S. e L3 RR	S. eridania	L3	RR	22	15	0
S. e L3 RR	S. eridania	L3	RR	23	13	0
S. e L3 RR	S. eridania	L3	RR	24	11	0
S. e L3 RR	S. eridania	L3	RR	25	14	0
S. e L3 RR	S. eridania	L3	RR	26	14	0
S. e L3 RR	S. eridania	L3	RR	27	16	0
S. e L3 RR	S. eridania	L3	RR	28	14	1
S. e L3 RR	S. eridania	L3	RR	29	16	0
S. e L3 RR	S. eridania	L3	RR	30	15	0
S. f L1 Int	S. frugiperda	L1	IPRO	1	17	1
S. f L1 Int	S. frugiperda	L1	IPRO	2	8	1
S. f L1 Int	S. frugiperda	L1	IPRO	3	4	1
S. f L1 Int	S. frugiperda	L1	IPRO	4	15	1
S. f L1 Int	S. frugiperda	L1	IPRO	5	32	0
S. f L1 Int	S. frugiperda	L1	IPRO	6	14	1
S. f L1 Int	S. frugiperda	L1	IPRO	7	34	0
S. f L1 Int	S. frugiperda	L1	IPRO	8	9	1
S. f L1 Int	S. frugiperda	L1	IPRO	9	11	1
S. f L1 Int	S. frugiperda	L1	IPRO	10	7	1
S. f L1 Int	S. frugiperda	L1	IPRO	11	31	0
S. f L1 Int	S. frugiperda	L1	IPRO	12	41	1
S. f L1 Int	S. frugiperda	L1	IPRO	13	14	1
S. f L1 Int	S. frugiperda	L1	IPRO	14	7	1
S. f L1 Int	S. frugiperda	L1	IPRO	15	14	1
S. f L1 Int	S. frugiperda	L1	IPRO	16	7	1
S. f L1 Int	S. frugiperda	L1	IPRO	17	4	1
S. f L1 Int	S. frugiperda	L1	IPRO	18	11	1
S. f L1 Int	S. frugiperda	L1	IPRO	19	8	1
S. f L1 Int	S. frugiperda	L1	IPRO	20	24	1
S. f L1 Int	S. frugiperda	L1	IPRO	21	27	0
S. f L1 Int	S. frugiperda	L1	IPRO	22	8	1
S. f L1 Int	S. frugiperda	L1	IPRO	23	24	1
S. f L1 Int	S. frugiperda	L1	IPRO	24	26	0
S. f L1 Int	S. frugiperda	L1	IPRO	25	10	1
S. f L1 Int	S. frugiperda	L1	IPRO	26	34	1
S. f L1 Int	S. frugiperda	L1	IPRO	27	15	1
S. f L1 Int	S. frugiperda	L1	IPRO	28	7	1
S. f L1 Int	S. frugiperda	L1	IPRO	29	34	1
S. f L1 Int	S. frugiperda	L1	IPRO	30	13	1
S. f L1 RR	S. frugiperda	L1	RR	1	19	0
S. f L1 RR	S. frugiperda	L1	RR	2	17	0
S. f L1 RR	S. frugiperda	L1	RR	3	19	0
S. f L1 RR	S. frugiperda	L1	RR	4	19	0
S. f L1 RR	S. frugiperda	L1	RR	5	19	0
S. f L1 RR	S. frugiperda	L1	RR	6	19	0
S. f L1 RR	S. frugiperda	L1	RR	7	19	0
S. f L1 RR	S. frugiperda	L1	RR	8	19	0
S. f L1 RR	S. frugiperda	L1	RR	9	19	0
S. f L1 RR	S. frugiperda	L1	RR	10	19	0
S. f L1 RR	S. frugiperda	L1	RR	11	19	0
S. f L1 RR	S. frugiperda	L1	RR	12	19	0
S. f L1 RR	S. frugiperda	L1	RR	13	7	1
S. f L1 RR	S. frugiperda	L1	RR	14	19	0
S. f L1 RR	S. frugiperda	L1	RR	15	19	0
S. f L1 RR	S. frugiperda	L1	RR	16	19	0
S. f L1 RR	S. frugiperda	L1	RR	17	19	0
S. f L1 RR	S. frugiperda	L1	RR	18	19	0
S. f L1 RR	S. frugiperda	L1	RR	19	19	0
S. f L1 RR	S. frugiperda	L1	RR	20	19	0
S. f L1 RR	S. frugiperda	L1	RR	21	19	0
S. f L1 RR	S. frugiperda	L1	RR	22	19	0
S. f L1 RR	S. frugiperda	L1	RR	23	19	0
S. f L1 RR	S. frugiperda	L1	RR	24	19	0
S. f L1 RR	S. frugiperda	L1	RR	25	7	1
S. f L1 RR	S. frugiperda	L1	RR	26	19	0
S. f L1 RR	S. frugiperda	L1	RR	27	19	0
S. f L1 RR	S. frugiperda	L1	RR	28	19	0
S. f L1 RR	S. frugiperda	L1	RR	29	19	0
S. f L1 RR	S. frugiperda	L1	RR	30	19	0
S. f L3 Int	S. frugiperda	L3	IPRO	1	4	1
S. f L3 Int	S. frugiperda	L3	IPRO	2	14	0
S. f L3 Int	S. frugiperda	L3	IPRO	3	23	1
S. f L3 Int	S. frugiperda	L3	IPRO	4	14	1
S. f L3 Int	S. frugiperda	L3	IPRO	5	19	0
S. f L3 Int	S. frugiperda	L3	IPRO	6	23	0
S. f L3 Int	S. frugiperda	L3	IPRO	7	24	1
S. f L3 Int	S. frugiperda	L3	IPRO	8	13	1
S. f L3 Int	S. frugiperda	L3	IPRO	9	21	0
S. f L3 Int	S. frugiperda	L3	IPRO	10	19	0
S. f L3 Int	S. frugiperda	L3	IPRO	11	19	0
S. f L3 Int	S. frugiperda	L3	IPRO	12	19	0
S. f L3 Int	S. frugiperda	L3	IPRO	13	19	0
S. f L3 Int	S. frugiperda	L3	IPRO	14	21	1
S. f L3 Int	S. frugiperda	L3	IPRO	15	29	0
S. f L3 Int	S. frugiperda	L3	IPRO	16	14	1
S. f L3 Int	S. frugiperda	L3	IPRO	17	20	0
S. f L3 Int	S. frugiperda	L3	IPRO	18	21	0
S. f L3 Int	S. frugiperda	L3	IPRO	19	16	0
S. f L3 Int	S. frugiperda	L3	IPRO	20	11	1
S. f L3 Int	S. frugiperda	L3	IPRO	21	17	0
S. f L3 Int	S. frugiperda	L3	IPRO	22	2	1
S. f L3 Int	S. frugiperda	L3	IPRO	23	15	0
S. f L3 Int	S. frugiperda	L3	IPRO	24	6	1
S. f L3 Int	S. frugiperda	L3	IPRO	25	15	1
S. f L3 Int	S. frugiperda	L3	IPRO	26	27	1
S. f L3 Int	S. frugiperda	L3	IPRO	27	19	0
S. f L3 Int	S. frugiperda	L3	IPRO	28	23	1
S. f L3 Int	S. frugiperda	L3	IPRO	29	16	0
S. f L3 Int	S. frugiperda	L3	IPRO	30	11	1
S. f L3 RR	S. frugiperda	L3	RR	1	21	0
S. f L3 RR	S. frugiperda	L3	RR	2	12	0
S. f L3 RR	S. frugiperda	L3	RR	3	13	0
S. f L3 RR	S. frugiperda	L3	RR	4	14	0
S. f L3 RR	S. frugiperda	L3	RR	6	20	0
S. f L3 RR	S. frugiperda	L3	RR	7	19	0
S. f L3 RR	S. frugiperda	L3	RR	8	14	0
S. f L3 RR	S. frugiperda	L3	RR	9	19	0
S. f L3 RR	S. frugiperda	L3	RR	10	19	0
S. f L3 RR	S. frugiperda	L3	RR	11	14	0
S. f L3 RR	S. frugiperda	L3	RR	12	14	0
S. f L3 RR	S. frugiperda	L3	RR	13	8	1
S. f L3 RR	S. frugiperda	L3	RR	14	15	0
S. f L3 RR	S. frugiperda	L3	RR	15	14	0
S. f L3 RR	S. frugiperda	L3	RR	16	15	0
S. f L3 RR	S. frugiperda	L3	RR	17	22	0
S. f L3 RR	S. frugiperda	L3	RR	18	13	0
S. f L3 RR	S. frugiperda	L3	RR	19	14	0
S. f L3 RR	S. frugiperda	L3	RR	20	12	0
S. f L3 RR	S. frugiperda	L3	RR	21	7	1
S. f L3 RR	S. frugiperda	L3	RR	22	12	0
S. f L3 RR	S. frugiperda	L3	RR	23	15	0
S. f L3 RR	S. frugiperda	L3	RR	24	12	0
S. f L3 RR	S. frugiperda	L3	RR	25	14	0
S. f L3 RR	S. frugiperda	L3	RR	26	11	1
S. f L3 RR	S. frugiperda	L3	RR	27	19	0
S. f L3 RR	S. frugiperda	L3	RR	28	15	0
S. f L3 RR	S. frugiperda	L3	RR	29	3	1
S. f L3 RR	S. frugiperda	L3	RR	30	21	0
