# Supplementary material for: Feeding injury of major lepidopteran soybean pests in South America
Source: PLoS One. 2022 Dec 15;17(12):e0271084. doi: 10.1371/journal.pone.0271084 (PMC9754201; doi:10.1371/journal.pone.0271084)
Supplement: S1 File — (ZIP) [file pone.0271084.s001.zip › Total Area Consumed - Vegetative.xlsx]

## Sheet: Sheet1
Especie	Larva	Variedad	Rep	Empupó	ConsAcum
A. gemmatalis	L1	IPRO	1	No	1.5105
A. gemmatalis	L1	IPRO	2	No	1.5105
A. gemmatalis	L1	IPRO	3	No	1.5105
A. gemmatalis	L1	IPRO	4	No	1.5105
A. gemmatalis	L1	IPRO	5	No	1.5105
A. gemmatalis	L1	IPRO	6	No	1.5105
A. gemmatalis	L1	IPRO	7	No	1.5105
A. gemmatalis	L1	IPRO	8	No	1.5105
A. gemmatalis	L1	IPRO	9	No	1.5105
A. gemmatalis	L1	IPRO	10	No	1.5105
A. gemmatalis	L1	IPRO	11	No	1.5105
A. gemmatalis	L1	IPRO	12	No	1.5105
A. gemmatalis	L1	IPRO	13	No	1.5105
A. gemmatalis	L1	IPRO	14	No	1.5105
A. gemmatalis	L1	IPRO	15	No	1.5105
A. gemmatalis	L1	IPRO	16	No	1.5105
A. gemmatalis	L1	IPRO	17	No	1.5105
A. gemmatalis	L1	IPRO	18	No	1.5105
A. gemmatalis	L1	IPRO	19	No	1.5105
A. gemmatalis	L1	IPRO	20	No	1.5105
A. gemmatalis	L1	IPRO	21	No	1.5105
A. gemmatalis	L1	IPRO	22	No	1.5105
A. gemmatalis	L1	IPRO	23	No	1.5105
A. gemmatalis	L1	IPRO	24	No	1.5105
A. gemmatalis	L1	IPRO	25	No	1.5105
A. gemmatalis	L1	IPRO	26	No	1.5105
A. gemmatalis	L1	IPRO	27	No	1.5105
A. gemmatalis	L1	IPRO	28	No	1.5105
A. gemmatalis	L1	IPRO	29	No	1.5105
A. gemmatalis	L1	IPRO	30	No	1.5105
A. gemmatalis	L1	RR	1	Si	124.956
A. gemmatalis	L1	RR	2	No	2.808
A. gemmatalis	L1	RR	3	Si	102.492
A. gemmatalis	L1	RR	4	Si	109.512
A. gemmatalis	L1	RR	5	Si	131.976
A. gemmatalis	L1	RR	6	Si	89.856
A. gemmatalis	L1	RR	7	Si	81.432
A. gemmatalis	L1	RR	8	No	5.616
A. gemmatalis	L1	RR	9	Si	126.36
A. gemmatalis	L1	RR	10	Si	99.684
A. gemmatalis	L1	RR	11	Si	87.048
A. gemmatalis	L1	RR	12	No	0
A. gemmatalis	L1	RR	13	Si	61.776
A. gemmatalis	L1	RR	14	Si	87.048
A. gemmatalis	L1	RR	15	Si	162.864
A. gemmatalis	L1	RR	16	Si	64.584
A. gemmatalis	L1	RR	17	Si	140.4
A. gemmatalis	L1	RR	18	Si	189.54
A. gemmatalis	L1	RR	19	Si	146.016
A. gemmatalis	L1	RR	20	Si	94.068
A. gemmatalis	L1	RR	21	Si	127.764
A. gemmatalis	L1	RR	22	Si	160.056
A. gemmatalis	L1	RR	23	Si	65.988
A. gemmatalis	L1	RR	24	Si	131.976
A. gemmatalis	L1	RR	25	Si	126.36
A. gemmatalis	L1	RR	26	Si	133.38
A. gemmatalis	L1	RR	27	Si	162.864
A. gemmatalis	L1	RR	28	Si	137.592
A. gemmatalis	L1	RR	29	Si	189.54
A. gemmatalis	L1	RR	30	Si	129.168
A. gemmatalis	L3	IPRO	1	No	0
A. gemmatalis	L3	IPRO	2	No	0
A. gemmatalis	L3	IPRO	3	No	0
A. gemmatalis	L3	IPRO	4	No	0
A. gemmatalis	L3	IPRO	5	No	0
A. gemmatalis	L3	IPRO	6	No	0
A. gemmatalis	L3	IPRO	7	No	0
A. gemmatalis	L3	IPRO	8	No	0
A. gemmatalis	L3	IPRO	9	No	0
A. gemmatalis	L3	IPRO	10	No	0
A. gemmatalis	L3	IPRO	11	No	0
A. gemmatalis	L3	IPRO	12	No	0
A. gemmatalis	L3	IPRO	13	No	0
A. gemmatalis	L3	IPRO	14	No	0
A. gemmatalis	L3	IPRO	15	No	0
A. gemmatalis	L3	IPRO	16	No	0
A. gemmatalis	L3	IPRO	17	No	0
A. gemmatalis	L3	IPRO	18	No	0
A. gemmatalis	L3	IPRO	19	No	0
A. gemmatalis	L3	IPRO	20	No	0
A. gemmatalis	L3	IPRO	21	No	0
A. gemmatalis	L3	IPRO	22	No	0
A. gemmatalis	L3	IPRO	23	No	0
A. gemmatalis	L3	IPRO	24	No	0
A. gemmatalis	L3	IPRO	25	No	0
A. gemmatalis	L3	IPRO	26	No	0
A. gemmatalis	L3	IPRO	27	No	0
A. gemmatalis	L3	IPRO	28	No	0
A. gemmatalis	L3	IPRO	29	No	0
A. gemmatalis	L3	IPRO	30	No	0
A. gemmatalis	L3	RR	1	No	2.808
A. gemmatalis	L3	RR	2	Si	81.432
A. gemmatalis	L3	RR	3	Si	164.268
A. gemmatalis	L3	RR	4	Si	165.672
A. gemmatalis	L3	RR	5	No	2.808
A. gemmatalis	L3	RR	6	Si	112.32
A. gemmatalis	L3	RR	7	Si	80.028
A. gemmatalis	L3	RR	8	Si	140.4
A. gemmatalis	L3	RR	9	Si	138.996
A. gemmatalis	L3	RR	10	No	18.252
A. gemmatalis	L3	RR	11	Si	140.4
A. gemmatalis	L3	RR	12	Si	112.32
A. gemmatalis	L3	RR	13	Si	88.452
A. gemmatalis	L3	RR	14	Si	61.776
A. gemmatalis	L3	RR	15	Si	37.908
A. gemmatalis	L3	RR	16	Si	106.704
A. gemmatalis	L3	RR	17	Si	127.764
A. gemmatalis	L3	RR	18	Si	164.268
A. gemmatalis	L3	RR	19	Si	75.816
A. gemmatalis	L3	RR	20	Si	106.704
A. gemmatalis	L3	RR	21	Si	57.564
A. gemmatalis	L3	RR	22	No	19.656
A. gemmatalis	L3	RR	23	Si	98.28
A. gemmatalis	L3	RR	24	Si	164.268
A. gemmatalis	L3	RR	25	Si	190.944
A. gemmatalis	L3	RR	26	No	18.252
A. gemmatalis	L3	RR	27	Si	158.652
A. gemmatalis	L3	RR	28	No	67.392
A. gemmatalis	L3	RR	29	Si	109.512
A. gemmatalis	L3	RR	30	Si	186.732
C. includens	L1	IPRO	1	No	1.5105
C. includens	L1	IPRO	2	No	1.5105
C. includens	L1	IPRO	3	No	1.5105
C. includens	L1	IPRO	4	No	1.5105
C. includens	L1	IPRO	5	No	1.5105
C. includens	L1	IPRO	6	No	1.5105
C. includens	L1	IPRO	7	No	1.5105
C. includens	L1	IPRO	8	No	1.5105
C. includens	L1	IPRO	9	No	1.5105
C. includens	L1	IPRO	10	No	1.5105
C. includens	L1	IPRO	11	No	1.5105
C. includens	L1	IPRO	12	No	1.5105
C. includens	L1	IPRO	13	No	1.5105
C. includens	L1	IPRO	14	No	1.5105
C. includens	L1	IPRO	15	No	1.5105
C. includens	L1	IPRO	16	No	1.5105
C. includens	L1	IPRO	17	No	1.5105
C. includens	L1	IPRO	18	No	1.5105
C. includens	L1	IPRO	19	No	1.5105
C. includens	L1	IPRO	20	No	1.5105
C. includens	L1	IPRO	21	No	1.5105
C. includens	L1	IPRO	22	No	1.5105
C. includens	L1	IPRO	23	No	1.5105
C. includens	L1	IPRO	24	No	1.5105
C. includens	L1	IPRO	25	No	1.5105
C. includens	L1	IPRO	26	No	1.5105
C. includens	L1	IPRO	27	No	1.5105
C. includens	L1	IPRO	28	No	1.5105
C. includens	L1	IPRO	29	No	1.5105
C. includens	L1	IPRO	30	No	1.5105
C. includens	L1	RR	1	Si	230.256
C. includens	L1	RR	2	No	64.584
C. includens	L1	RR	3	Si	158.652
C. includens	L1	RR	4	No	141.804
C. includens	L1	RR	5	Si	317.304
C. includens	L1	RR	6	Si	219.024
C. includens	L1	RR	7	No	28.08
C. includens	L1	RR	8	Si	161.46
C. includens	L1	RR	9	No	1.404
C. includens	L1	RR	10	Si	216.216
C. includens	L1	RR	11	Si	102.492
C. includens	L1	RR	12	Si	240.084
C. includens	L1	RR	13	No	127.764
C. includens	L1	RR	14	Si	212.004
C. includens	L1	RR	15	No	0
C. includens	L1	RR	16	Si	158.652
C. includens	L1	RR	17	No	228.852
C. includens	L1	RR	18	No	87.048
C. includens	L1	RR	19	Si	148.824
C. includens	L1	RR	20	No	197.964
C. includens	L1	RR	21	Si	73.008
C. includens	L1	RR	22	Si	188.136
C. includens	L1	RR	23	Si	196.56
C. includens	L1	RR	24	No	4.212
C. includens	L1	RR	25	Si	137.592
C. includens	L1	RR	26	Si	176.904
C. includens	L1	RR	27	Si	150.228
C. includens	L1	RR	28	No	148.824
C. includens	L1	RR	29	Si	186.732
C. includens	L1	RR	30	Si	133.38
C. includens	L3	IPRO	1	No	1.5105
C. includens	L3	IPRO	2	No	1.5105
C. includens	L3	IPRO	3	No	1.5105
C. includens	L3	IPRO	4	No	1.5105
C. includens	L3	IPRO	5	No	1.5105
C. includens	L3	IPRO	6	No	1.5105
C. includens	L3	IPRO	7	No	1.5105
C. includens	L3	IPRO	8	No	1.5105
C. includens	L3	IPRO	9	No	1.5105
C. includens	L3	IPRO	10	No	1.5105
C. includens	L3	IPRO	11	No	1.5105
C. includens	L3	IPRO	12	No	1.5105
C. includens	L3	IPRO	13	No	1.5105
C. includens	L3	IPRO	14	No	1.5105
C. includens	L3	IPRO	15	No	1.5105
C. includens	L3	IPRO	16	No	1.5105
C. includens	L3	IPRO	17	No	1.5105
C. includens	L3	IPRO	18	No	1.5105
C. includens	L3	IPRO	19	No	1.5105
C. includens	L3	IPRO	20	No	1.5105
C. includens	L3	IPRO	21	No	1.5105
C. includens	L3	IPRO	22	No	1.5105
C. includens	L3	IPRO	23	No	1.5105
C. includens	L3	IPRO	24	No	1.5105
C. includens	L3	IPRO	25	No	1.5105
C. includens	L3	IPRO	26	No	1.5105
C. includens	L3	IPRO	27	No	1.5105
C. includens	L3	IPRO	28	No	1.5105
C. includens	L3	IPRO	29	No	1.5105
C. includens	L3	IPRO	30	No	1.5105
C. includens	L3	RR	1	Si	87.048
C. includens	L3	RR	2	Si	96.876
C. includens	L3	RR	3	Si	58.968
C. includens	L3	RR	4	Si	136.188
C. includens	L3	RR	5	Si	67.392
C. includens	L3	RR	6	Si	84.24
C. includens	L3	RR	7	Si	87.048
C. includens	L3	RR	8	Si	71.604
C. includens	L3	RR	9	Si	85.644
C. includens	L3	RR	10	Si	94.068
C. includens	L3	RR	11	Si	67.392
C. includens	L3	RR	12	Si	63.18
C. includens	L3	RR	13	Si	160.056
C. includens	L3	RR	14	Si	134.784
C. includens	L3	RR	15	Si	133.38
C. includens	L3	RR	16	Si	133.38
C. includens	L3	RR	17	Si	158.652
C. includens	L3	RR	18	Si	109.512
C. includens	L3	RR	19	Si	110.916
C. includens	L3	RR	20	Si	73.008
C. includens	L3	RR	21	Si	67.392
C. includens	L3	RR	22	Si	161.46
C. includens	L3	RR	23	Si	110.916
C. includens	L3	RR	24	Si	108.108
C. includens	L3	RR	25	Si	131.976
C. includens	L3	RR	26	Si	95.472
C. includens	L3	RR	27	Si	131.976
C. includens	L3	RR	28	Si	85.644
C. includens	L3	RR	29	Si	85.644
C. includens	L3	RR	30	Si	89.856
H. armigera	L1	IPRO	1	No	1.5105
H. armigera	L1	IPRO	2	No	1.5105
H. armigera	L1	IPRO	3	No	1.5105
H. armigera	L1	IPRO	4	No	1.5105
H. armigera	L1	IPRO	5	No	1.5105
H. armigera	L1	IPRO	6	No	1.5105
H. armigera	L1	IPRO	7	No	1.5105
H. armigera	L1	IPRO	8	No	1.5105
H. armigera	L1	IPRO	9	No	1.5105
H. armigera	L1	IPRO	10	No	1.5105
H. armigera	L1	IPRO	11	No	1.5105
H. armigera	L1	IPRO	13	No	1.5105
H. armigera	L1	IPRO	15	No	1.5105
H. armigera	L1	IPRO	16	No	1.5105
H. armigera	L1	IPRO	17	No	3.021
H. armigera	L1	IPRO	18	No	0
H. armigera	L1	IPRO	19	No	1.5105
H. armigera	L1	IPRO	20	No	3.021
H. armigera	L1	IPRO	21	No	3.021
H. armigera	L1	IPRO	22	No	1.5105
H. armigera	L1	IPRO	23	No	1.5105
H. armigera	L1	IPRO	24	No	1.5105
H. armigera	L1	IPRO	25	No	1.5105
H. armigera	L1	IPRO	26	No	1.5105
H. armigera	L1	IPRO	27	No	3.021
H. armigera	L1	IPRO	28	No	1.5105
H. armigera	L1	IPRO	29	No	1.5105
H. armigera	L1	IPRO	30	No	1.5105
H. armigera	L1	RR	1	Si	153.036
H. armigera	L1	RR	2	Si	126.36
H. armigera	L1	RR	3	Si	179.712
H. armigera	L1	RR	4	Si	101.088
H. armigera	L1	RR	5	Si	254.124
H. armigera	L1	RR	6	Si	230.256
H. armigera	L1	RR	7	Si	226.044
H. armigera	L1	RR	8	Si	151.632
H. armigera	L1	RR	9	Si	228.852
H. armigera	L1	RR	10	Si	181.116
H. armigera	L1	RR	11	Si	176.904
H. armigera	L1	RR	12	Si	255.528
H. armigera	L1	RR	13	Si	151.632
H. armigera	L1	RR	14	Si	242.892
H. armigera	L1	RR	15	Si	202.176
H. armigera	L1	RR	16	Si	227.448
H. armigera	L1	RR	17	Si	258.336
H. armigera	L1	RR	18	Si	196.56
H. armigera	L1	RR	19	Si	245.7
H. armigera	L1	RR	20	Si	230.256
H. armigera	L1	RR	21	Si	258.336
H. armigera	L1	RR	22	Si	176.904
H. armigera	L1	RR	23	Si	228.852
H. armigera	L1	RR	24	Si	202.176
H. armigera	L1	RR	25	Si	219.024
H. armigera	L1	RR	26	Si	238.68
H. armigera	L1	RR	27	Si	255.528
H. armigera	L1	RR	28	Si	231.66
H. armigera	L1	RR	29	Si	189.54
H. armigera	L1	RR	30	Si	230.256
H. armigera	L3	IPRO	1	No	1.5105
H. armigera	L3	IPRO	2	No	1.5105
H. armigera	L3	IPRO	3	No	0
H. armigera	L3	IPRO	4	No	1.5105
H. armigera	L3	IPRO	5	No	0
H. armigera	L3	IPRO	6	No	0
H. armigera	L3	IPRO	7	No	0
H. armigera	L3	IPRO	8	No	0
H. armigera	L3	IPRO	9	No	1.5105
H. armigera	L3	IPRO	10	No	1.5105
H. armigera	L3	IPRO	11	No	1.5105
H. armigera	L3	IPRO	12	No	0
H. armigera	L3	IPRO	13	No	0
H. armigera	L3	IPRO	14	No	0
H. armigera	L3	IPRO	15	No	1.5105
H. armigera	L3	IPRO	16	No	0
H. armigera	L3	IPRO	17	No	0
H. armigera	L3	IPRO	18	No	1.5105
H. armigera	L3	IPRO	19	No	1.5105
H. armigera	L3	IPRO	20	No	0
H. armigera	L3	IPRO	21	No	1.5105
H. armigera	L3	IPRO	22	No	0
H. armigera	L3	IPRO	23	No	1.5105
H. armigera	L3	IPRO	24	No	1.5105
H. armigera	L3	IPRO	25	No	0
H. armigera	L3	IPRO	26	No	1.5105
H. armigera	L3	IPRO	27	No	0
H. armigera	L3	IPRO	28	No	0
H. armigera	L3	IPRO	29	No	0
H. armigera	L3	IPRO	30	No	0
H. armigera	L3	RR	1	Si	154.44
H. armigera	L3	RR	2	Si	67.392
H. armigera	L3	RR	3	Si	82.836
H. armigera	L3	RR	4	Si	116.532
H. armigera	L3	RR	5	No	44.928
H. armigera	L3	RR	6	Si	129.168
H. armigera	L3	RR	7	Si	63.18
H. armigera	L3	RR	8	Si	115.128
H. armigera	L3	RR	9	Si	96.876
H. armigera	L3	RR	10	Si	74.412
H. armigera	L3	RR	11	Si	92.664
H. armigera	L3	RR	12	No	46.332
H. armigera	L3	RR	13	Si	82.836
H. armigera	L3	RR	14	Si	106.704
H. armigera	L3	RR	15	Si	54.756
H. armigera	L3	RR	16	Si	77.22
H. armigera	L3	RR	17	Si	94.068
H. armigera	L3	RR	18	Si	130.572
H. armigera	L3	RR	19	Si	131.976
H. armigera	L3	RR	20	Si	127.764
H. armigera	L3	RR	21	No	54.756
H. armigera	L3	RR	22	Si	56.16
H. armigera	L3	RR	23	Si	113.724
H. armigera	L3	RR	24	Si	101.088
H. armigera	L3	RR	25	Si	154.44
H. armigera	L3	RR	26	Si	85.644
H. armigera	L3	RR	27	Si	143.208
H. armigera	L3	RR	28	Si	116.532
H. armigera	L3	RR	29	Si	105.3
H. armigera	L3	RR	30	Si	126.36
S. cosmioides	L1	IPRO	1	Si	314.184
S. cosmioides	L1	IPRO	2	No	19.6365
S. cosmioides	L1	IPRO	3	No	3.021
S. cosmioides	L1	IPRO	4	Si	409.346
S. cosmioides	L1	IPRO	5	No	30.21
S. cosmioides	L1	IPRO	6	Si	296.058
S. cosmioides	L1	IPRO	7	Si	268.869
S. cosmioides	L1	IPRO	8	Si	350.436
S. cosmioides	L1	IPRO	9	No	1.5105
S. cosmioides	L1	IPRO	10	Si	416.898
S. cosmioides	L1	IPRO	11	No	13.5945
S. cosmioides	L1	IPRO	12	No	374.604
S. cosmioides	L1	IPRO	13	No	1.5105
S. cosmioides	L1	IPRO	14	No	3.021
S. cosmioides	L1	IPRO	15	Si	303.611
S. cosmioides	L1	IPRO	16	No	0
S. cosmioides	L1	IPRO	17	No	120.84
S. cosmioides	L1	IPRO	18	No	389.709
S. cosmioides	L1	IPRO	19	Si	412.366
S. cosmioides	L1	IPRO	20	No	256.785
S. cosmioides	L1	IPRO	21	No	30.21
S. cosmioides	L1	IPRO	22	No	4.5315
S. cosmioides	L1	IPRO	23	No	0
S. cosmioides	L1	IPRO	24	No	1.5105
S. cosmioides	L1	IPRO	25	No	631.389
S. cosmioides	L1	IPRO	26	Si	445.598
S. cosmioides	L1	IPRO	27	No	410.856
S. cosmioides	L1	IPRO	28	No	21.147
S. cosmioides	L1	IPRO	29	Si	318.716
S. cosmioides	L1	IPRO	30	Si	312.673
S. cosmioides	L1	RR	1	No	140.4
S. cosmioides	L1	RR	2	Si	265.356
S. cosmioides	L1	RR	3	Si	235.872
S. cosmioides	L1	RR	4	No	23.868
S. cosmioides	L1	RR	5	Si	331.344
S. cosmioides	L1	RR	6	No	11.232
S. cosmioides	L1	RR	7	No	9.828
S. cosmioides	L1	RR	8	No	1.404
S. cosmioides	L1	RR	9	No	0
S. cosmioides	L1	RR	10	No	22.464
S. cosmioides	L1	RR	11	No	1.404
S. cosmioides	L1	RR	12	Si	262.548
S. cosmioides	L1	RR	13	No	11.232
S. cosmioides	L1	RR	14	No	1.404
S. cosmioides	L1	RR	15	Si	341.172
S. cosmioides	L1	RR	16	No	0
S. cosmioides	L1	RR	17	No	609.336
S. cosmioides	L1	RR	18	Si	377.676
S. cosmioides	L1	RR	19	Si	329.94
S. cosmioides	L1	RR	20	No	300.456
S. cosmioides	L1	RR	21	Si	633.204
S. cosmioides	L1	RR	22	No	2.808
S. cosmioides	L1	RR	23	No	2.808
S. cosmioides	L1	RR	24	No	571.428
S. cosmioides	L1	RR	25	No	214.812
S. cosmioides	L1	RR	26	No	178.308
S. cosmioides	L1	RR	27	No	227.448
S. cosmioides	L1	RR	28	No	15.444
S. cosmioides	L1	RR	29	Si	307.476
S. cosmioides	L1	RR	30	Si	401.544
S. cosmioides	L3	IPRO	1	No	441.066
S. cosmioides	L3	IPRO	2	No	1.5105
S. cosmioides	L3	IPRO	3	No	1.5105
S. cosmioides	L3	IPRO	4	Si	463.724
S. cosmioides	L3	IPRO	5	Si	309.652
S. cosmioides	L3	IPRO	6	Si	223.554
S. cosmioides	L3	IPRO	7	Si	220.533
S. cosmioides	L3	IPRO	8	Si	413.877
S. cosmioides	L3	IPRO	9	No	6.042
S. cosmioides	L3	IPRO	10	No	330.8
S. cosmioides	L3	IPRO	11	No	157.092
S. cosmioides	L3	IPRO	12	Si	383.667
S. cosmioides	L3	IPRO	13	Si	522.633
S. cosmioides	L3	IPRO	14	Si	436.534
S. cosmioides	L3	IPRO	15	Si	351.947
S. cosmioides	L3	IPRO	16	No	22.6575
S. cosmioides	L3	IPRO	17	No	306.632
S. cosmioides	L3	IPRO	18	Si	463.724
S. cosmioides	L3	IPRO	19	No	15.105
S. cosmioides	L3	IPRO	20	No	502.997
S. cosmioides	L3	IPRO	21	Si	172.197
S. cosmioides	L3	IPRO	22	No	419.919
S. cosmioides	L3	IPRO	23	Si	324.757
S. cosmioides	L3	IPRO	24	Si	250.743
S. cosmioides	L3	IPRO	25	Si	383.667
S. cosmioides	L3	IPRO	26	Si	241.68
S. cosmioides	L3	IPRO	27	Si	299.079
S. cosmioides	L3	IPRO	28	Si	223.554
S. cosmioides	L3	IPRO	29	No	536.227
S. cosmioides	L3	IPRO	30	No	7.5525
S. cosmioides	L3	RR	1	Si	311.688
S. cosmioides	L3	RR	2	No	207.792
S. cosmioides	L3	RR	3	Si	336.96
S. cosmioides	L3	RR	4	Si	311.688
S. cosmioides	L3	RR	5	Si	301.86
S. cosmioides	L3	RR	6	No	88.452
S. cosmioides	L3	RR	7	Si	210.6
S. cosmioides	L3	RR	8	Si	311.688
S. cosmioides	L3	RR	9	Si	342.576
S. cosmioides	L3	RR	10	No	285.012
S. cosmioides	L3	RR	11	Si	363.636
S. cosmioides	L3	RR	12	Si	380.484
S. cosmioides	L3	RR	13	Si	339.768
S. cosmioides	L3	RR	14	Si	286.416
S. cosmioides	L3	RR	15	Si	335.556
S. cosmioides	L3	RR	16	Si	224.64
S. cosmioides	L3	RR	17	No	1.404
S. cosmioides	L3	RR	18	No	268.164
S. cosmioides	L3	RR	19	No	224.64
S. cosmioides	L3	RR	20	Si	332.748
S. cosmioides	L3	RR	21	Si	248.508
S. cosmioides	L3	RR	22	Si	311.688
S. cosmioides	L3	RR	23	Si	314.496
S. cosmioides	L3	RR	24	Si	360.828
S. cosmioides	L3	RR	25	Si	235.872
S. cosmioides	L3	RR	26	Si	367.848
S. cosmioides	L3	RR	27	Si	220.428
S. cosmioides	L3	RR	28	Si	279.396
S. cosmioides	L3	RR	29	Si	336.96
S. cosmioides	L3	RR	30	Si	237.276
S. eridania	L1	IPRO	1	Si	326.268
S. eridania	L1	IPRO	2	No	0
S. eridania	L1	IPRO	3	Si	255.274
S. eridania	L1	IPRO	4	No	104.225
S. eridania	L1	IPRO	5	Si	274.911
S. eridania	L1	IPRO	6	No	93.651
S. eridania	L1	IPRO	7	No	18.126
S. eridania	L1	IPRO	8	Si	255.274
S. eridania	L1	IPRO	9	No	305.121
S. eridania	L1	IPRO	10	No	99.693
S. eridania	L1	IPRO	11	No	0
S. eridania	L1	IPRO	12	No	362.52
S. eridania	L1	IPRO	13	No	237.149
S. eridania	L1	IPRO	14	No	43.8045
S. eridania	L1	IPRO	15	Si	205.428
S. eridania	L1	IPRO	16	Si	203.917
S. eridania	L1	IPRO	17	No	296.058
S. eridania	L1	IPRO	18	Si	362.52
S. eridania	L1	IPRO	19	No	120.84
S. eridania	L1	IPRO	20	No	27.189
S. eridania	L1	IPRO	21	Si	194.855
S. eridania	L1	IPRO	22	Si	206.939
S. eridania	L1	IPRO	23	Si	228.085
S. eridania	L1	IPRO	24	No	67.9725
S. eridania	L1	IPRO	25	No	383.667
S. eridania	L1	IPRO	26	Si	229.596
S. eridania	L1	IPRO	27	No	308.142
S. eridania	L1	IPRO	28	Si	240.169
S. eridania	L1	IPRO	29	Si	238.659
S. eridania	L1	IPRO	30	Si	351.947
S. eridania	L1	RR	1	Si	235.872
S. eridania	L1	RR	2	Si	162.864
S. eridania	L1	RR	3	No	56.16
S. eridania	L1	RR	4	Si	150.228
S. eridania	L1	RR	5	Si	186.732
S. eridania	L1	RR	6	Si	115.128
S. eridania	L1	RR	7	Si	137.592
S. eridania	L1	RR	8	Si	345.384
S. eridania	L1	RR	9	Si	234.468
S. eridania	L1	RR	10	Si	161.46
S. eridania	L1	RR	11	Si	162.864
S. eridania	L1	RR	12	Si	231.66
S. eridania	L1	RR	13	Si	204.984
S. eridania	L1	RR	14	Si	233.064
S. eridania	L1	RR	15	Si	258.336
S. eridania	L1	RR	16	Si	285.012
S. eridania	L1	RR	17	Si	179.712
S. eridania	L1	RR	18	Si	238.68
S. eridania	L1	RR	19	Si	263.952
S. eridania	L1	RR	20	Si	188.136
S. eridania	L1	RR	21	No	14.04
S. eridania	L1	RR	22	Si	147.42
S. eridania	L1	RR	23	Si	204.984
S. eridania	L1	RR	24	Si	234.468
S. eridania	L1	RR	25	Si	308.88
S. eridania	L1	RR	26	Si	167.076
S. eridania	L1	RR	27	Si	285.012
S. eridania	L1	RR	28	Si	256.932
S. eridania	L1	RR	29	Si	202.176
S. eridania	L1	RR	30	No	0
S. eridania	L3	IPRO	1	No	234.127
S. eridania	L3	IPRO	2	Si	247.722
S. eridania	L3	IPRO	3	Si	246.212
S. eridania	L3	IPRO	4	No	244.701
S. eridania	L3	IPRO	5	No	163.134
S. eridania	L3	IPRO	6	Si	247.722
S. eridania	L3	IPRO	7	Si	157.092
S. eridania	L3	IPRO	8	Si	225.065
S. eridania	L3	IPRO	9	Si	252.254
S. eridania	L3	IPRO	10	No	81.567
S. eridania	L3	IPRO	11	No	122.35
S. eridania	L3	IPRO	12	Si	134.435
S. eridania	L3	IPRO	13	Si	270.38
S. eridania	L3	IPRO	14	Si	247.722
S. eridania	L3	IPRO	15	Si	246.212
S. eridania	L3	IPRO	16	No	166.155
S. eridania	L3	IPRO	17	No	51.357
S. eridania	L3	IPRO	18	Si	164.644
S. eridania	L3	IPRO	19	No	45.315
S. eridania	L3	IPRO	20	Si	219.023
S. eridania	L3	IPRO	21	No	3.021
S. eridania	L3	IPRO	22	Si	247.722
S. eridania	L3	IPRO	23	No	51.357
S. eridania	L3	IPRO	24	Si	265.848
S. eridania	L3	IPRO	25	Si	293.037
S. eridania	L3	IPRO	26	No	286.995
S. eridania	L3	IPRO	27	No	155.582
S. eridania	L3	IPRO	28	Si	228.085
S. eridania	L3	IPRO	29	Si	222.043
S. eridania	L3	IPRO	30	No	89.1195
S. eridania	L3	RR	1	Si	189.54
S. eridania	L3	RR	2	Si	186.732
S. eridania	L3	RR	3	Si	162.864
S. eridania	L3	RR	4	Si	183.924
S. eridania	L3	RR	5	Si	157.248
S. eridania	L3	RR	6	Si	138.996
S. eridania	L3	RR	7	Si	216.216
S. eridania	L3	RR	8	Si	214.812
S. eridania	L3	RR	9	Si	210.6
S. eridania	L3	RR	10	Si	190.944
S. eridania	L3	RR	11	Si	188.136
S. eridania	L3	RR	12	Si	186.732
S. eridania	L3	RR	13	Si	172.692
S. eridania	L3	RR	14	Si	241.488
S. eridania	L3	RR	15	Si	160.056
S. eridania	L3	RR	16	Si	195.156
S. eridania	L3	RR	17	Si	189.54
S. eridania	L3	RR	18	Si	213.408
S. eridania	L3	RR	19	No	179.712
S. eridania	L3	RR	20	Si	186.732
S. eridania	L3	RR	21	Si	188.136
S. eridania	L3	RR	22	Si	256.932
S. eridania	L3	RR	23	Si	136.188
S. eridania	L3	RR	24	Si	141.804
S. eridania	L3	RR	25	Si	160.056
S. eridania	L3	RR	26	Si	216.216
S. eridania	L3	RR	27	Si	235.872
S. eridania	L3	RR	28	No	89.856
S. eridania	L3	RR	29	Si	179.712
S. eridania	L3	RR	30	Si	183.924
S. frugiperda	L1	IPRO	1	No	24.168
S. frugiperda	L1	IPRO	2	No	1.5105
S. frugiperda	L1	IPRO	3	No	0
S. frugiperda	L1	IPRO	4	No	15.105
S. frugiperda	L1	IPRO	5	Si	302.1
S. frugiperda	L1	IPRO	6	No	10.5735
S. frugiperda	L1	IPRO	7	Si	336.841
S. frugiperda	L1	IPRO	8	No	4.5315
S. frugiperda	L1	IPRO	9	No	3.021
S. frugiperda	L1	IPRO	10	No	3.021
S. frugiperda	L1	IPRO	11	Si	327.779
S. frugiperda	L1	IPRO	12	No	601.179
S. frugiperda	L1	IPRO	13	No	13.5945
S. frugiperda	L1	IPRO	14	No	1.5105
S. frugiperda	L1	IPRO	15	No	7.5525
S. frugiperda	L1	IPRO	16	No	1.5105
S. frugiperda	L1	IPRO	17	No	0
S. frugiperda	L1	IPRO	18	No	6.042
S. frugiperda	L1	IPRO	19	No	3.021
S. frugiperda	L1	IPRO	20	No	148.029
S. frugiperda	L1	IPRO	21	Si	368.562
S. frugiperda	L1	IPRO	22	No	3.021
S. frugiperda	L1	IPRO	23	No	60.42
S. frugiperda	L1	IPRO	24	Si	285.485
S. frugiperda	L1	IPRO	25	No	3.021
S. frugiperda	L1	IPRO	26	No	166.155
S. frugiperda	L1	IPRO	27	No	22.6575
S. frugiperda	L1	IPRO	28	No	3.021
S. frugiperda	L1	IPRO	29	No	134.435
S. frugiperda	L1	IPRO	30	No	7.5525
S. frugiperda	L1	RR	1	Si	129.168
S. frugiperda	L1	RR	2	Si	165.672
S. frugiperda	L1	RR	3	Si	115.128
S. frugiperda	L1	RR	4	Si	175.5
S. frugiperda	L1	RR	5	Si	200.772
S. frugiperda	L1	RR	6	Si	190.944
S. frugiperda	L1	RR	7	Si	155.844
S. frugiperda	L1	RR	8	Si	134.784
S. frugiperda	L1	RR	9	Si	134.784
S. frugiperda	L1	RR	10	Si	168.48
S. frugiperda	L1	RR	11	Si	228.852
S. frugiperda	L1	RR	12	Si	176.904
S. frugiperda	L1	RR	13	No	14.04
S. frugiperda	L1	RR	14	Si	226.044
S. frugiperda	L1	RR	15	Si	154.44
S. frugiperda	L1	RR	16	Si	106.704
S. frugiperda	L1	RR	17	Si	197.964
S. frugiperda	L1	RR	18	Si	203.58
S. frugiperda	L1	RR	19	Si	147.42
S. frugiperda	L1	RR	20	Si	124.956
S. frugiperda	L1	RR	21	Si	178.308
S. frugiperda	L1	RR	22	Si	181.116
S. frugiperda	L1	RR	23	Si	154.44
S. frugiperda	L1	RR	24	Si	226.044
S. frugiperda	L1	RR	25	No	40.716
S. frugiperda	L1	RR	26	Si	123.552
S. frugiperda	L1	RR	27	Si	155.844
S. frugiperda	L1	RR	28	Si	230.256
S. frugiperda	L1	RR	29	Si	165.672
S. frugiperda	L1	RR	30	Si	153.036
S. frugiperda	L3	IPRO	1	No	1.5105
S. frugiperda	L3	IPRO	2	Si	143.498
S. frugiperda	L3	IPRO	3	No	217.512
S. frugiperda	L3	IPRO	4	No	51.357
S. frugiperda	L3	IPRO	5	Si	231.107
S. frugiperda	L3	IPRO	6	Si	167.666
S. frugiperda	L3	IPRO	7	No	264.337
S. frugiperda	L3	IPRO	8	No	57.399
S. frugiperda	L3	IPRO	9	Si	229.596
S. frugiperda	L3	IPRO	10	Si	197.875
S. frugiperda	L3	IPRO	11	Si	89.1195
S. frugiperda	L3	IPRO	12	Si	199.386
S. frugiperda	L3	IPRO	13	Si	309.652
S. frugiperda	L3	IPRO	14	No	75.525
S. frugiperda	L3	IPRO	15	Si	302.1
S. frugiperda	L3	IPRO	16	No	33.231
S. frugiperda	L3	IPRO	17	Si	184.281
S. frugiperda	L3	IPRO	18	Si	246.212
S. frugiperda	L3	IPRO	19	Si	155.582
S. frugiperda	L3	IPRO	20	No	42.294
S. frugiperda	L3	IPRO	21	Si	216.001
S. frugiperda	L3	IPRO	22	No	0
S. frugiperda	L3	IPRO	23	Si	200.897
S. frugiperda	L3	IPRO	24	No	3.021
S. frugiperda	L3	IPRO	25	No	43.8045
S. frugiperda	L3	IPRO	26	No	225.065
S. frugiperda	L3	IPRO	27	Si	175.218
S. frugiperda	L3	IPRO	28	No	181.26
S. frugiperda	L3	IPRO	29	Si	258.296
S. frugiperda	L3	IPRO	30	No	48.336
S. frugiperda	L3	RR	1	Si	154.44
S. frugiperda	L3	RR	2	Si	141.804
S. frugiperda	L3	RR	3	Si	130.572
S. frugiperda	L3	RR	4	Si	161.46
S. frugiperda	L3	RR	6	Si	203.58
S. frugiperda	L3	RR	7	Si	258.336
S. frugiperda	L3	RR	8	Si	158.652
S. frugiperda	L3	RR	9	Si	158.652
S. frugiperda	L3	RR	10	Si	237.276
S. frugiperda	L3	RR	11	Si	157.248
S. frugiperda	L3	RR	12	Si	113.724
S. frugiperda	L3	RR	13	No	8.424
S. frugiperda	L3	RR	14	Si	162.864
S. frugiperda	L3	RR	15	Si	161.46
S. frugiperda	L3	RR	16	Si	182.52
S. frugiperda	L3	RR	17	Si	199.368
S. frugiperda	L3	RR	18	Si	112.32
S. frugiperda	L3	RR	19	Si	160.056
S. frugiperda	L3	RR	20	Si	116.532
S. frugiperda	L3	RR	21	No	2.808
S. frugiperda	L3	RR	22	Si	150.228
S. frugiperda	L3	RR	23	Si	172.692
S. frugiperda	L3	RR	24	Si	110.916
S. frugiperda	L3	RR	25	Si	190.944
S. frugiperda	L3	RR	26	No	88.452
S. frugiperda	L3	RR	27	Si	117.936
S. frugiperda	L3	RR	28	Si	189.54
S. frugiperda	L3	RR	29	No	1.404
S. frugiperda	L3	RR	30	Si	234.468
